# Supplementary material for: Stability-mediated epistasis constrains the evolution of an influenza protein
Source: eLife. 2013 May 14;2:e00631. doi: 10.7554/eLife.00631 (PMC3654441; doi:10.7554/eLife.00631)
Supplement: Figure 2—source code 1. — This code is in the form of a ZIP file with BEAST input files and Python code. A README file explains the contents. DOI: http://dx.doi.org/10.7554/eLife.00631.005 [file elife00631s001.zip]

Archive with 2 entries (1 files):
- elife00631s001/elife00631s001.zip
- elife00631s001/
