# Supplementary material for: Stability-mediated epistasis constrains the evolution of an influenza protein
Source: eLife. 2013 May 14;2:e00631. doi: 10.7554/eLife.00631 (PMC3654441; doi:10.7554/eLife.00631)
Supplement: Figure 3—source data 1. — The means and standard errors are computed from at least triplicate assays, and are reported standardized so the value for Aichi/1968 NP is at 1. The data are provided in a CSV file. DOI: http://dx.doi.org/10.7554/eLife.00631.009 [file elife00631s002.csv]

Summary of NP activity data. Data from each experiment normalized so that the Aichi/1968 has a value of 1
Mutant	Mean	Standard Error
Step 1	0.9224	0.0778
Step 2	1.0712	0.0575
Step 3	0.9347	0.0533
Step 8	0.8838	0.1463
Step 10	1.0352	0.087
Step 10-L259S	0.4479	0.0367
Step 10-N334H	0.8544	0.0357
Step 12	0.9978	0.0874
Step 13	0.9182	0.0445
Step 14	0.9007	0.0232
Step 15	0.7612	0.067
Step 16	0.7981	0.0408
Step 18	0.7619	0.0803
Step 19	0.7338	0.0171
Step 20	0.8389	0.0701
Step 20-R384G	0.4658	0.0508
Step 21	0.8524	0.0662
Step 21-E375G	0.8399	0.0789
Step 21-R384G	0.8881	0.0143
Step 21-R384G-E375G	0.8258	0.0993
Step 25	0.7433	0.0824
Step 26	0.7484	0.0576
Step 27	0.7169	0.0375
Step 28	0.9448	0.0277
Step 29	0.8499	0.052
Step 30	0.8127	0.0599
Step 32	0.7908	0.0367
Step 34	0.9069	0.1069
Step 35	0.908	0.0705
Step 35-V280A	0.782	0.0381
Step 37	0.7648	0.0554
Step 38	0.7292	0.0459
Step 39	0.7693	0.0792
R470K	0.9224	0.0778
R102G	0.7978	0.0881
S217G	0.8381	0.0241
K77R	0.833	0.0495
A373T	1.2317	0.0986
M456V	0.9919	0.0947
Q459R	0.9105	0.0933
A472T	0.8306	0.0202
V343L	1.0783	0.0724
P423S	0.747	0.0563
L259S	0.1328	0.0128
N334H	1.0289	0.0619
A411T	0.7707	0.053
I425V	0.81	0.0558
A286S	0.8205	0.0807
T373N	0.9195	0.052
D421E	0.9042	0.0938
V186I	0.7306	0.0056
K103R	0.8016	0.0177
E375G	0.814	0.0761
R384G	0.2098	0.0218
R65K	0.8259	0.0617
D127E	0.716	0.045
I197V	0.8232	0.0568
M239V	0.9182	0.0973
E18D	0.6855	0.0474
K98R	0.9382	0.0847
T146A	0.761	0.0688
I406T	0.7403	0.0359
M136I	0.9824	0.0885
V280A	0.2098	0.013
V312I	0.8504	0.0511
Y52H	0.703	0.0837
A131S	0.749	0.0423
L259S-N334H	0.795	0.0977
V280A-N334H	0.9236	0.0381
R384G-N334H	0.8174	0.0494
E375G-R384G	0.0678	0.0132
L259S-M136I	0.3021	0.0227
V280A-M136I	0.5448	0.0512
R384G-M136I	0.4396	0.0142
V280A-R384G	0	0
V280A-R384G-N334H	0.492	0.0687
V280A-N334H-R384G-M136I	0.9814	0.1613
