# Supplementary material for: Stability-mediated epistasis constrains the evolution of an influenza protein
Source: eLife. 2013 May 14;2:e00631. doi: 10.7554/eLife.00631 (PMC3654441; doi:10.7554/eLife.00631)
Supplement: Figure 8—source data 1. — The epitopes are listed in a TXT file. DOI: http://dx.doi.org/10.7554/eLife.00631.032 [file elife00631s007.txt]

EACH ENTRY IS LISTED IN THE FOLLOWING ORDER:
Residues in NP
Epitope sequence
HLA type
Experimental evidence
Reference

251-259
AEIEDLIF[S/L]
B*1503
IFNg staining and target cell lysis. Some CTLs recognize variant with S259 but not L259.
Berkhoff et al, J. Gen. Virol., 88:530-535 (2007)

251-260
AEIEDLIFLA
B*44
IFNg ELISPOT
Assarsson et al, J. Virology, 82:12241-12251 (2008)

256-264
LIFLARSAL
A2.1
IFNg staining
Cheung et al, Hong Kong medical journal, 18 suppl 2:17-21 (2012)

273-281
KSCLPACVY
A*0101
IFNg ELISPOT
Alexander et al, Human Immunology, 71:468-474 (2010)

275-283
CLPACVYGL
A2
IFNg ELISPOT
Alexander et al, Human Immunology, 71:468-474 (2010)

383-391
SRYWAIRTR
B27
Target cell lysis, ablated by mutations R384G and R384K.
Voeten et al, J. Virology, 74:6800-6807 (2000); Berkhoff et al, J. Virology, 78:5216-5222 (2004)

380-388
ELRSRYWAI
B*08
Target cell lysis, ablated by mutation R384G
Rimmelzwaan et al, Virus Research, 103:97-100 (2004)

379-387
LELRSRYWA
B44
Target cell lysis
DiBrino et al, Biochemistry, 34:10130-10138 (1995)
