# Supplementary material for: Stability-mediated epistasis constrains the evolution of an influenza protein
Source: eLife. 2013 May 14;2:e00631. doi: 10.7554/eLife.00631 (PMC3654441; doi:10.7554/eLife.00631)
Supplement: Figure 8—source code 1. — The code and data are provided as a ZIP file, which contains a README text file that describes the contents in more detail. DOI: http://dx.doi.org/10.7554/eLife.00631.033 [file elife00631s008.zip]

Archive with 2 entries (1 files):
- elife00631s008/elife00631s008.zip
- elife00631s008/
