# Supplementary material for: Stability-mediated epistasis constrains the evolution of an influenza protein
Source: eLife. 2013 May 14;2:e00631. doi: 10.7554/eLife.00631 (PMC3654441; doi:10.7554/eLife.00631)
Supplement: Figure 8—source code 2. — The code and data are provided in a ZIP file; a README file explains the contents. DOI: http://dx.doi.org/10.7554/eLife.00631.034 [file elife00631s009.zip]

Archive with 2 entries (1 files):
- elife00631s009/elife00631s009.zip
- elife00631s009/
