# Supplementary material for: Stability-mediated epistasis constrains the evolution of an influenza protein
Source: eLife. 2013 May 14;2:e00631. doi: 10.7554/eLife.00631 (PMC3654441; doi:10.7554/eLife.00631)
Supplement: Supplementary file 1. — A text file giving the vRNAs inserted between the RNA polymerase I promoter and terminator in the reverse-genetics plasmids pHWAichi68-NP, pHWNan95-PB2, pHWNan95-PB1, pHWNan95-PA, pHWAichi68-PB2, pHWAichi68-PB1, pHWAichi68-PA, pHWBR07-PB2, pHWBR07-PB1, pHWBR07-PA, pHW184-HA, pHW186-NA, pHW187-M, pHW188-NS, and pHH-PB1flank-eGFP. DOI: http://dx.doi.org/10.7554/eLife.00631.038 [file elife00631s010.txt]

>reverse complement of vRNA for A/Aichi/2/1968 (H3N2) NP as taken from pHWAichi68-NP
agcaaaagcagggtagataatcactcacagagtgacatcgaaatcatggcgtcccaaggcaccaaacggtcttatgaacagatggaaactgatggggaacgccagaatgcaactgagatcagagcatccgtcgggaagatgattgatggaattggacgattctacatccaaatgtgcactgaacttaaactcagtgattatgaggggcgactgatccagaacagcttaacaatagagagaatggtgctctctgcttttgacgaaagaaggaataaatatctggaagaacatcccagcgcggggaaggatcctaagaaaactggaggacccatatacaagagagtagatagaaagtggatgagggaactcgtcctttatgacaaagaagaaataaggcgaatctggcgccaagccaataatggtgatgatgcaacagctggtctgactcacatgatgatctggcattccaatttgaatgatacaacataccagaggacaagagctcttgttcgcaccggcatggatcccaggatgtgctctctgatgcagggttcgactctccctaggaggtctggagctgcaggcgctgcagtcaaaggagttgggacaatggtgatggagttgataaggatgatcaaacgtgggatcaatgatcggaacttctggagaggtgaaaatggacgaaaaacaaggagtgcttacgagagaatgtgcaacattctcaaaggaaaatttcaaacagctgcacaaagggcaatgatggatcaagtgagagaaagtcggaacccaggaaatgctgagatcgaagatctcatctttctggcacggtctgcactcatattgagagggtcagttgctcacaaatcttgtctgcccgcctgtgtgtatggacctgccgtagccagtggctacgacttcgaaaaagagggatactctttagtgggaatagaccctttcaaactgcttcaaaacagccaagtatacagcctaatcagaccgaacgagaatccagcacacaagagtcagctggtgtggatggcatgcaattctgctgcatttgaagatctaagagtattaagcttcatcagagggaccaaagtatccccaagggggaaactttccactagaggagtacaaattgcttcaaatgaaaacatggatgctatggaatcaagtactcttgaactgagaagcaggtactgggccataagaaccagaagtggaggaaacactaatcaacagagggcctctgcaggtcaaatcagtgtgcaacctgcattttctgtgcaaagaaacctcccatttgacaaaccaaccatcatggcagcattcactgggaatacagagggaagaacatcagacatgagggcagaaattataaggatgatggaaggtgcaaaaccagaagaaatgtccttccaggggcggggagtcttcgagctctcggacgaaagggcagcgaacccgatcgtgccctcttttgacatgagtaatgaaggatcttatttcttcggagacaatgcagaggagtacgacaattaaagaaaaatacccttgtttctact

>reverse complement of vRNA for A/Nanchang/933/1995 (H3N2) PB2 as taken from pHWNan95-PB2
agcgaaagcaggtcaattatattcaatatggaaagaataaaagaactacggaatctgatgtcgcagtctcgcactcgcgagatactaacaaaaaccacagtggaccatatggccataattaagaagtacacatcagggagacaggaaaagaacccgtcacttaggatgaaatggatgatggcaatgaaatatccaatcactgctgacaaaaggataacagaaatggttccggagagaaatgaacaaggacaaactctatggagtaaaatgagtgatgctgggtcagatcgagtgatggtatcacctttggctgtgacatggtggaatagaaatggacccgtgacaaatacggttcactatccaaaagtatacaagacttattttgacaaagtcgaaaggttaaaacatggaacctttggccctgttcattttagaaatcaagtcaagatacgccgaagagtagacataaaccctggtcatgcagacctcagtgccaaggaggcacaagatgtaattatggaagttgttttccccaatgaagtgggagccaggatactaacatcagaatcacaattaacaataaccaaagagaaaaaagaagaactccgagattgcaaaatttctcctttgatggttgcatacatgttagagagagaacttgtccgaaaaacaagatttctcccagttgctggcggaacaagcagtatatacattgaagttttacatttgactcaaggaacgtgttgggaacaaatgtacactccaggtggagaagtgaggaatgacgatgttgaccaaagcctaattattgcagccaggaacatagtaagaagagccgcagtatcagcagatccactagcatctttattggagatgtgccacagcacacaaattggcgggacaaggatggtggacattcttaggcagaacccgacggaagaacaagctgtggatatatgcaaggctgcaatgggattgagaatcagctcatccttcagctttggtgggtttacatttaaaagaacaagcgggtcatcagtcaaaagagaggaagaagtgcttacaggcaatctccaaacattgaaaataagagtacatgaggggtatgaggagttcacaatggtggggaaaagagcaacagctatactcagaaaagcaaccaggagattggttcagctcatagtgagtggaagggacgaacagtcaatagccgaagcaataatcgtggccatggtgttttcacaagaggattgcatgataaaagcagttagaggtgacctgaatttcgttaacagggcaaatcagcggttgaaccccatgcatcagcttttaaggcattttcagaaagatgcgaaagtgctttttcagaattggggaattgaacacatcgacagtgtgatgggaatggttggagtattaccagatatgactccaagcacagagatgtcaatgagaggaataagagtcagcaaaatgggcgtggatgaatactccagtacagagagggtggtggttagcattgatcggtttttgagagttcgagaccaacgtgggaatgtattattatctcctgaggaggtcagtgaaacacagggaacagagagactgacaataacttactcatcgtcaatgatgtgggagattaacggtcctgagtcggttttggtcaatacctatcaatgggtcatcagaaattgggaaactgtcaaaattcaatggtctcagaatcctgcaatgttgtacaacaaaatggaatttgaaccatttcaatctttagttcctaaggccattagaggccaatacagtggatttgtcagaactctattccaacaaatgagagatgtacttgggacatttgataccacccagataataaagcttctcccttttgcagccgctccaccaaagcaaagcagaatgcagttctcttcattgactgtaaatgtgaggggatcagggatgagaatacttgtaaggggcaattctcctgtattcaactacaacaagaccactaaaagactaacaattctcggaaaagatgccggcactttaattgaagacccagatgaaagcacatccggagtggagtccgctgtcttgagaggatttctcattataggtaaggaagacagaagatacggaccagcattaagcatcaatgaactgagtaaccttgcaaaaggggaaaaagctaatgtgctaattgggcaaggggacgtggtgttggtaatgaaacggaaacgggactctagcatacttactgacagccagacagcgaccaaaagaattcggatggccatcaattagtgtcgaatagtttaaaaacgaccttgtttctact

>reverse complement of vRNA for A/Nanchang/933/1995 (H3N2) PB1 as taken from pHWNan95-PB1
agcgaaagcaggcaaaccatttgaatggatgtcaatccgactttacttttcctaaaggttccagcgcaaaatgccataagcaccacattcccttacactggagatcctccatacagccatggaacaggaacaggatacaccatggacacagtcaacagaacacaccaatattcagaaaaagggaagtggacgacaaacacagaaactggggcaccccaactcaacccgattgatggaccactacctgaggataatgagccaagtggatatgcacaaacagactgtgttctggaggccatggctttccttgaagaatcccacccagggatctttgagaactcatgccttgaaacaatggaagttgttcaacaaacaagggtggataaactaactcaaggtcgccagacttatgattggacattaagcagaaatcaaccggcagcaactgcattagccaacaccatagaagtttttagatcgaatggtctaacagctagtgagtcaggaaggctaatagatttcctaaaggatgtgatggaatcaatggataaagaggaaatagagataacaacacactttcaaagaaaaaggagagtaagagacaacatgaccaagaaaatggtcacacaaagaacaataggaaagaaaaaacaaagagtgaataagagaagctatctaataagagcattgacattgaatacgatgaccaaagatgcagagagaggcaaattaaaaagaagggctattgcaacacccgggatgcaaattagagggttcgtgtactttgttgaaactttagctaggagcatttgcgaaaagcttgaacagtctggacttccagttgggggtaatgaaaagaaggccaaattggcaaatgttgtgagaaagatgatgactaattcacaagacacagagctttctttcacaatcactggggacaacactaagtggaatgaaaatcaaaatcctcgaatgttcctggcgatgattacatatatcacaaaaaatcaacctgagtggttcagaaacatcctgagcatcgcacccataatgttctcaaacaaaatggcaagactaggaaaagggtacatgttcgagagcaaaagaatgaagctccgaacacaaataccagcagaaatgctagcaagcattgacctgaagtatttcaatgaatcaacaaggaagaaaattgagaaaataaggcctcttctaatagatggcacagcatcattgagccctggaatgatgatgggcatgttcaacatgctaagtacggttttgggagtctcgatactgaatcttggacaaaagaaatacaccaagacaacatactggtgggatgggctccaatcctccgacgattttgccctcatagtgaatgcaccaaaccatgagggaatacaagcaggagtggatagattctacaggacctgcaagttagtgggaatcaacatgagcaaaaagaagtcctatataaataagacaggaacatttgaattcacaagctttttttatcgctatggatttgtggctaattttagcatggagctgcccagttttggagtgtctggagtaaatgaatcagctgatatgagcattggagtaacagtgataaagaacaacatgataaacaatgaccttggaccagcaacagcccagatggcccttcaattgttcatcaaagactacagatatacatataggtgccatagaggagacacacaaattcagacgagaagatcattcgagctaaagaagctgtgggatcaaacccaatcaaaggcaggactattagtatcagatggaggaccaaacttatacaatatccggaatcttcatattcctgaagtctgcttaaaatgggagctaatggatgaggattatcggggaagactttgtaatcccctaaatccctttgtcagccataaagagattgagtctgtaaacaatgctgtggtgatgccagcccatggtccagccaaaagcatggaatatgatgccgttgcaactacacactcatggattcccaagaggaaccgctctattctcaacacaagccaaaggggaattcttgaggatgaacagatgtaccagaagtgctgcaacctgttcgagaaatttttccccagtagttcatacaggagaccggttggaatttctagcatggtggaggccatggtgtctagggcccggattgatgccagaattgacttcgagtctggacggattaagaaagaagagttctctgagatcatgaagatctgttccaccattgaagaactcagacggcaaaaataatgaatttagcttgtccttcatgaaaaaatgccttgtttctact

>reverse complement of vRNA for A/Nanchang/933/1995 (H3N2) PA as taken from pHWNan95-PA
agcgaaagcaggtactgattcaaaatggaagattttgtgcgacaatgcttcaacccgatgattgtcgaacttgcagaaaaggcaatgaaagagtatggagaggatctgaaaattgaaacaaacaaatttgcagcaatatgcactcacttggaggtatgtttcatgtattcagattttcatttcatcaatgaacaaggcgaatcaatagtggtagaacttgatgatccaaatgcactgctaaagcacagatttgaaataatagaggggagagacagaacaatggcctggacagtagtaaacagtatctgcaacactactggagctgagaaaccgaagtttctgccagatttgtatgattacaaggagaacagattcatcgaaattggagtaacaaggagagaagtccacatatattaccttgaaaaggccaataaaattaaatctgagaatacacacatccacattttctcattcactggggaggaaatggccacaaaggcagactacactctcgacgaggaaagcagggctaggattaagaccaggctatttaccataagacaagaaatggccaacagaggcctctgggattcctttcgtcagtccgaaagaggcgaagagacaattgaagaaaaatttgaaatctcaggaactatgcgcaggcttgccgaccaaagcctcccgccgaacttctcctgccttgagaattttagagcctatgtggatggattcgaaccgaacggctgcattgagggcaagctttctcaaatgtccaaagaagtgaatgccaaaattgaaccttttctgaagacaacaccaagaccaatcaaacttccgaatggacctccttgttatcagcggtccaaattccttctgatggatgctttaaaattaagcatcgaagacccaagtcacgaaggagaagggataccactatatgatgcgatcaagtgcataagaacattctttggatggaaagaaccctatatagtcaaaccacacgaaaagggaataaattcaaattacctgctgtcatggaagcaagtactggcagaattgcaggacattgaaactgaggagaagattccaagaactaaaaacatgaagaaaacgagtcaactaaagtgggctcttggtgaaaacatggcaccagagaaagtagactttgacaactgcagagatataagcgatttgaagcaatatgatagtgacgaacctgaattgaggtcactttcaagctggatacagaatgagttcaacaaggcatgcgagctgactgattcaatctggatagagctcgatgaaattggagaagacatagccccaattgagtacattgcaagcatgaggaggaattatttcacagcagaggtgtcccattgcagagccactgagtacataatgaagggggtatacattaatactgccttgctcaatgcatcctgtgcagcaatggacgattttcaactaattcccatgataagcaagtgcagaactaaagagggaaggcgaaaaaccaatttatatggattcatcataaaagggagatctcacttaaggaatgacacagatgtggtaaactttgtgagcatggagttttctctcactgacccgaggcttgagccacataaatgggagaaatactgtgtccttgagataggagatatgttactaagaagtgccataggccaaatgtcaaggcctatgttcttgtatgtgaggacaaatggaacatcaaagatcaaaatgaaatggggaatggagatgaggcgttgcctccttcagtcactccagcagatcgagagcatgattgaagccgagtcctcggttaaagagaaagacatgaccaaagagttttttgagaataaatcagaagcatggcccattggggagtcccccaagggagtggaagaaggttccattgggaaagtctgtaggactttgttggctaagtcggtgttcaatagcctgtatgcatctccacaattagaaggattttcagcggagtcaagaaaactgctccttgttgttcaggctcttagggacaaccttgaacctgggacctttgatcttggggggctatatgaagcaattgaggagtgcctgattaatgatccctgggttttgctcaatgcgtcttggttcaactccttcctgaaacatgcattaaaatagttgtggcaatgctactatttgctatccatactgtccaaaaaagtaccttgtttctact

>reverse complement of vRNA for A/Aichi/2/1968 (H3N2) PB2 as taken from pHWAichi68-PB2
agcgaaagcaggtcaattatattcaatatggaaagaataaaagaactacggaatctgatgtcgcagtctcgcactcgcgagatactaacaaaaaccacagttgaccatatggccataattaagaagtatacatcagggagacaggaaaagaacccgtcacttaggatgaaatggatgatggcaatgaaatatccaattacagctgacaagaggataacagaaatggttcctgagagaaatgagcaaggacaaactctatggagcaaaatgagtgatgccggatcagatcgagtgatggtatcacccttggcagtgacatggtggaatagaaatggaccaatgacaagtacggttcattatccaaaagtctacaagacttattttgagaaagtcgaaaggttaaaacatggaacctttggccctgtccattttagaaaccaagtcaaaatacgccgaagagttgacataaaccctggtcatgcagacctcagtgccaaggaggcacaagatgtaatcatggaagttgttttccccaatgaagtgggggccagaatactaacgtcggaatcacaattaacaataaccaaagagaaaaaagaagaactccaagattgcaaaatttctcctttgatggttgcatacatgttagagagagaacttgtccgaaaaacgagatttctcccagttgctggtggaacaagcagtgtatacatcgaagtgttacacttgactcaaggaacgtgttgggaacagatgtacactccaggtggagaagtgaggaatgatgatgttgatcaaagtctaattattgcagccaggaacatagtgagaagagcagcagtatcagcagatccactagcatctttattggagatgtgccacagcacacagattggcgggacaaggatggtggacattcttaggcagaacccaacggaagaacaagctgtggatatatgcaaagctgcaatgggactgagaatcagctcgtccttcagttttggcggattcacatttaagagaacaagcgggtcatcaatcaagagagaggaagaattgcttacgggcaatctccaaacattaaaaataagggtgcatgaggggtacgaggaattcacaatggtggggaaaagggcaacagctatactcagaaaagcaaccaggagattggttcagctgatagtgagtggaagagacgaacagtcagtagccgaagcaataattgtagccatggtgttttcacaagaagattgcatgataaaagcagttagaggtgatctgaatttcgttaacagggcaaatcagcgattgaatcccatgcatcaacttttaaggcattttcagaaagatgcgaaagtgctttttcaaaattggggaattgaacatatcgacaatgtaatggggatgattggagtattaccagacatgactccaagcacagagatgtcaatgagagggataagagtcagcaaaatgggcgtggatgaatactccagcacagagagggttgtggtgagcattgaccggtttttgagagttcgagaccaacgaggaaatgtattactatctcctgaggaggtcagtgaaacacaggggacagagaaactgacaataacttactcatcgtcaatgatgtgggagattaatggccctgagtcagtgttggtcaatacctatcagtggatcatcagaaactgggaaactgtcaaaattcaatggtctcagaatcctacaatgttatacaacaaaatggaatttgagccatttcagtctttagttcctaaggccattagaggccaatacagtggatttgttaggactctattccaacaaatgagggatgtacttgggacatttgataccacccagataataaagcttctcccctttgcagccgccccaccaaagcaaagtaggatgcagttctcttcattgactgtgaatgtgaggggatcagggatgagaatacttgtaaggggcaattctcctgtattcaactacaacaagacaacgaaaagactaacaattctcggaaaagatgctggcactttaattgaagacccagatgaaggtacatccggagtggagtcagctgttctgagagggttcctcattctgggtaaggaagatagaagatatggaccagcattaagcatcaatgaactgagtaaccttgcaaaaggagaaaaggctaatgtactaattgggcaaggagacgtggtgttggtaatgaaacgaaaacgggactctagcatacttactgacagccagacagcgaccaaaagaattcggatggccatcaattaatgtcgaatagtttaaaaacgaccttgtttctact

>reverse complement of vRNA for A/Aichi/2/1968 (H3N2) PB1 as taken from pHWAichi68-PB1
agcgaaagcaggcaaaccatttgaatggatgtcaatccgactttacttttcttgaaagttccagcgcaaaatgccataagcaccacattcccttatactggagatcctccatacagccatggaacaggaacaggatacaccatggacacagtcaacagaacacatcaatattcagaaaaagggaagtggacaacaaacacggaaactggagcgccccaacttaacccaattgatggaccactacctgaggataatgagccaagtggatatgcacaaacagactgtgtcctggaagcaatggctttccttgaagaatcccacccagggatctttgaaaactcgtgtcttgaaacgatggaagttgttcaacaaacaagggtggacagactgacccaaggtcgtcagacctatgattggacattaaacagaaatcaaccggccgcaactgcattagccaacactatagaagtcttcagatcgaatggtctaacagctaatgagtcgggaaggctaatagatttcctcaaagatgtgatggaatcaatggataaagaggaaatggagataacaacacacttccaaagaaaaagaagagtaagagacaacatgaccaagaaaatggtcacacaaagaacaataggaaagaagaagcagagagtgaacaagagaagctatctaataagagcattaacattgaacacaatgaccaaagatgcagaaagaggtaaattaaagagaagagctattgcaacacccgggatgcaaatcagagggttcgtgtactttgttgaaactctagctaggagcatttgtgagaagcttgaacagtctggacttccagttggaggtaatgaaaagaaggccaaactggcaaatgttgtgagaaagatgatgactaattcacaagacacagagctttctttcacaattactggagacaatactaaatggaatgaaaatcaaaatcctcgaatgttcctggcgatgattacatatatcacaaaaaatcaacctgaatggttcagaaacgttctgagcatcgcacccataatgttctcaaacaaaatggcgagactagggaaaggatacatgttcgaaagtaagagcatgaagctccgaacacaaataccagcagaaatgctagcaagcattgacctaaagtatttcaatgaatcaacaagaaagaaaattgagaaaataaggcctcttctaatagatggcacagcttcattgagtcctggaatgatgatgggcatgttcaacatgctaagtacggttttaggagtctcaatcctgaatcttgggcaaaagagatacaccaaaacaacatactggtgggatggactccaatcctccgatgattttgctctcatagtgaatgcaccaaatcatgagggaatacaagcaggagtggatagattctacagaacctgcaagttagtcggaatcaatatgagcaagaagaagtcctatataaataggacaggaacatttgaattcacaagctttttctatcgctatggatttgtagccaattttagcatggagctgcccagttttggagtgtctgggattaatgagtcagctgatatgagcattggagtaacagtgataaagaacaacatgataaacaatgaccttggaccagcaacagcccagatggctcttcaactgttcatcaaggactacagatatacataccggtgccacagaggagacacacaaattcagacgaggagatcattcgagctaaagaagctgtgggagcaaacccgctcaaaggcaggactattggtttcagatggaggaccaaacttatacaatatccggaatcttcacatcccggaagtctgcttaaagtgggagctaatggatgaggactatcagggaagactttgtaatcccctgaatccatttgtcagccataaggagattgagtctgtaaacaatgctgtggtaatgccagctcatggtccagccaagagcatggaatatgacgctgttgcaactacacactcctggattcctaagaggaaccgctctatcctcaacacaagccaaaggggaattcttgaggatgaacagatgtatcagaagtgctgcaacctgttcgagaaatttttccccagtagttcatacaggagaccggttggaatttccagcatggtggaggccatggtgtctagggcccggattgatgccagaattgacttcgagtctggacggattaataaagaagagttcgccgagatcatgaagatctgttccaccattgaagagctcagacggcaaaaatagtgaatttagcttgtccttcatgaaaaaatgccttgtttctact

>reverse complement of vRNA for A/Aichi/2/1968 (H3N2) PA as taken from pHWAichi68-PA
agcgaaagcaggtactgattcaaaatggaagattttgtacgacaatgctttaatccgatgattgtcgaacttgcggaaaaggcaatgaaagagtatggagaggatcttaaaatcgaaacaaacaaatttgcagcaatatgcactcacttggaagtatgcttcatgtattcagattttcatttcatcaatgagcaaggcgagtcaatagtggtagaacttgatgatccaaatgcacttttgaagcacagatttgaaataatagagggaagagaccgcacaatggcctggacagtagtaaacagtatttgcaacaccacaggagctgagaaaccgaagtttctgccagatttgtatgattacaaggagaatagattcatcgagattggagtgacaaggagagaagtccacatatactaccttgaaaaggccaataaaattaaatctgagaatacacacatccacattttctcattcactggggaagaaatggccacaaaggccgactacactctcgatgaggaaagcagggctaggatcaaaaccagactattcaccataagacaagagatggccaacagaggcctctgggattcctttcgtcagtccgaaagaggcgaagaaacaattgaagaaagatttgaaatcacagggacaatgcgcaggcttgccgaccaaagtctcccgccgaacttctcctgccttgagaattttagagcctatgtggatggattcgaaccgaacggctacattgagggcaagctttctcaaatgtccaaagaagtgaatgcaaaaattgaaccttttctgaaaacaacaccaagaccaattagacttccggatgggcctccttgttttcagcggtccaaattccttctgatggatgctttaaagttaagcattgaggatccaagtcacgagggggagggaataccactatatgatgcgatcaaatgcatgagaacattttttggatggaaagaaccctatattgttaaaccacacgaaaaggggataaatccaaattatctgctgtcatggaagcaagtactggcagaactgcaggacattgaaaatgaggagaaaattccaagaactaaaaacatgaagaaaacgagtcagctaaagtgggcacttggtgagaacatggcaccagagaaggtagactttgacaactgtagagacgtaagcgatttgaagcaatatgatagtgacgaacctgaattaaggtcactttcaagctggatccagaatgagttcaacaaggcatgcgagctgaccgattcaacttggatagagctcgatgagattggagaagacgtggctccaattgaatacattgcaagcatgagaaggaattacttcacagcagaggtgtcccattgcagagccacagaatatataatgaagggggtatacattaatactgccttgcttaatgcatcctgtgcagcaatggacgatttccaactaattcccatgataagcaagtgtagaactaaagagggaaggcgaaagaccaatttatatggcttcatcataaaaggaagatctcacttaaggaatgacaccgacgtggtaaactttgtgagcatggagttttctctcactgacccgagacttgagccacacaaatgggagaaatactgtgtccttgagataggagatatgctactaagaagtgctataggccagatgtcaaggcctatgttcttgtatgtgagaacaaatggaacatcaaagattaaaatgaaatggggaatggagatgaggcgttgcctccttcagtcactccaacaaatcgagagtatgattgaagcagagtcatctgtcaaagaaaaagacatgaccaaagagttttttgagaataaatcagaaacatggcccattggggagtcccccaagggagtggaagatggttccattgggaaggtctgcaggactttattggccaagtcggtattcaatagcctgtatgcatccccgcaattggaagggttttcagctgagtcaagaaaactgcttcttgtcgttcaggctcttagggacaatcttgaacctggaacctttgatcttgaggggctatatgaagcaattgaggagtgcctgattaatgatccctgggttttgcttaatgcgtcgtggttcaactccttcctaacacatgcattaagatagttgtggcaatgctactatttgctatccatactgtccaaaaaagtaccttgtttctact

>reverse complement of vRNA for A/Brisbane/10/2007 (H3N2) PB2 as taken from pHWBR10-PB2
agcgaaagcaggtcaattatattcaatatggaaagaataaaagaactacggaatctgatgtcgcagtctcgcactcgcgagatactgacaaaaaccacagtggaccatatggccataattaagaagtacacatcggggagacaggaaaagaacccgtcacttaggatgaaatggatgatggcaatgaaatacccaatcactgctgacaaaaggataacagaaatggttccggagagaaatgaacaaggacaaactctatggagtaaaatgagtgatgctggatcagatagagtgatggtatcacctttggctgtaacatggtggaatagaaatggacccgtgacaagtacggtccattacccaaaagtgtacaagacttatttcgacaaagtcgaaaggttaaaacatggaacctttggccctgttcattttagaaatcaagtcaagatacgcagaagagtagacataaaccctggtcatgcagacctcagtgccaaagaggcacaagatgtaattatggaagttgtttttcccaatgaagtgggagccaggatactaacatcagaatcacaattaacaataactaaagagaaaaaagaagaactccgagattgcaaaatttctcccttgatggttgcatacatgttagagagagaacttgtacgaaaaacaagatttctcccagttgctggcggaacaagcagtatatacattgaagttttacatttgactcaaggaacgtgttgggaacaaatgtacaccccaggtggaggagtgaggaatgacgatgttgaccaaagcctaattattgcggccaggaacatagtaagaagagccgcagtatcagcagatccactagcatctttattggagatgtgccacagcacacaaattggcgggacaaggatggtggacattcttagacagaacccgactgaagaacaagctgtggatatatgcaaggctgcaatgggattgagaatcagctcatccttcagctttggtgggtttacatttaaaagaacaagcgggtcatcagtcaaaaaagaagaggaagtgcttacaggcaatctccaaacattgaaaataagagtacatgaggggtatgaggagttcacaatggtggggaaaagagcaacagctatactaagaaaagcaaccagaagattggttcagctcatagtgagtggaagagacgaacagtcaatagccgaagcaataatcgtggccatggtgttttcacaagaggattgtatgataaaagcagttagaggtgacctgaatttcgtcaacagagcaaatcagcggttgaaccccatgcatcagcttttaaggcattttcagaaagatgcgaaagtgctttttcaaaattggggagttgaacacatcgacagtgtgatgggaatgattggagtattaccagatatgactccaagcacagagatgtcaatgagaggaataagagtcagcaaaatgggtgtggatgaatactccagtacagagagggtggtggttagcattgatcggtttttgagagttcgagaccaacgtgggaatgtattattatctcctgaggaggtcagtgaaacacagggaactgagagactgacaataacttattcatcgtcgatgatgtgggagattaacggtcctgagtcggttttggtcaatacctatcaatggatcatcagaaattgggaagctgtcaaaattcaatggtctcagaatcctgcaatgttgtacaacaaaatggaatttgaaccatttcaatctttagtccccaaggccattagaagccaatacagtgggtttgtcagaaccctattccaacaaatgagagacgtacttgggacatttgacaccacccagataataaagcttctcccttttgcagctgctccaccaaagcaaagcagaatgcagttctcttcactgactgtgaatgtgaggggatcagggatgagaatacttgtaaggggcaattctcctgtattcaactacaacaagaccactaaaagactaacaattctcggaaaagatgccggcactttaattgaagacccagatgaaagcacatccggagtggagtccgccgtcttgagagggtttctcattataggtaaggaagacagaagatacggaccagcattaagcatcaatgaactgagtaaccttgcaaaaggggaaaaggctaatgtgctaatcgggcaaggagacgtggtgttggtaatgaaacgaaaacgggactctagcatacttactgacagccagacagcgaccaaaagaattcggatggccatcaattaatgtcgaatagtttaaaaacgaccttgtttctact

>reverse complement of vRNA for A/Brisbane/10/2007 (H3N2) PB1 as taken from pHWBR10-PB1
agcgaaagcaggcaaaccatttgaatggatgtcaatccgactctactgttcataaaggttccagcgcaaaatgccataagcacaacattcccttatactggagatcctccatacagccatggaacaggaacagggtacaccatggacacagtcaacagaacacaccaatattcagagaaagggaagtggacgacaaatacagaaactggggcaccccaactcaacccaattgatggaccactacctgaggataatgaaccaagtggatatgcacaaacagactgtgtcctggaggctatggccttccttgaagaatcccacccaggtatctttgagaactcatgccttgaaacaatggaagccgttcaacagacaagggtggacaaactaacccaaggtcgccagacttatgattggacactaaacagaaatcaaccggcagcaactgcattagccaacaccatagaagtttttagatcgaacggattaacagctaatgaatcaggaaggctaatagatttcctcaaggatgtgatggaatcaatggataaagaggaaatggagataacaacacactttcaaagaaaaaggagagtaagggacaacatgaccaagaaaatggtcacacaaagaacaatagggaagaaaaaacaaagagtgaataagagaggctacctaataagagctttgacattgaacacgatgaccaaagatgcagagagaggcaaattaaaaagaagggctattgcaacacccgggatgcaaattagagggttcgtgtacttcgttgaaactttagctagaagcatttgcgaaaagcttgaacagtctggacttccggttgggggtaatgaaaagaaggccaaactggcaaatgttgtgagaaaaatgatgactaattcacaagacacagagctttctttcacaatcactggggataacactaagtggaatgaaaatcaaaaccctcgaatgtttttggcgatgattacatacatcacaaaaaatcaacctgagtggttcagaaacatcctgagcatcgcaccaataatgttctcaaacaaaatggcaagactgggaaaaggatacatgttcgagagtaagagaatgaagctccggacacaaatacctgcagaaatgctagcaagcattgacctgaagtatttcaatgaatcaacaaggaagaaaattgagaaaataaggcctcttctaatagatggcacagcatcattgagccctggaatgatgatgggcatgttcaacatgctaagtacggttttaggagtctcgatactgaatcttggacaaaagaaatacaccaagacaacatactggtgggatgggctccaatcctccgacgattttgccctcatagtgaatgcaccaaaccatgagggaatacaagcaggagtggatagattctacaggacctgcaagttagtgggaatcaacatgagcaaaaagaagtcctatataaataaaacagggacatttgaattcactagctttttttatcgatatggatttgtggctaattttagcatggagctgcccagttttggagtgtctggaataaacgagtcagctgatatgagcattggagtaacagtgataaagaacaacatgataaacaatgaccttggaccagcaacagcccaaatggctctccaattgttcatcaaagattacagatacacatataggtgccatagaggagacacacaaatccagacgagaagatcattcgagctaaagaagctgtgggatcaaacccaatcaagggcaggactattggtatcagatgggggaccaaacttatacaatatccggaatcttcacatccctgaagtctgcttaaagtgggagctgatggatgagaattatcggggaagactttgtaatcccctgaatccctttgtcagccataaagaaattgagtctgtaaacaatgctgtagtaatgccagcccatggtccggccaaaagtatggaatatgatgccgttgcaactacacactcctggattcccaagaggaaccgctctattctaaacacaagccaaaggggaattcttgaggatgaacagatgtaccagaagtgctgcaacttgttcgagaaatttttccctagtagttcatataggagaccgattggaatttctagcatggtggaggccatggtgtctagggcccggattgatgccagaattgacttcgaatctggacggattaagaaggaagagttctctgagatcatgaagatctgttccaccattgaagaactcagacggcaaaaataatgaatttagcttgtccttcatgaaaaaatgccttgtttctact

>reverse complement of vRNA for A/Brisbane/10/2007 (H3N2) PA as taken from pHWBR10-PA
agcgaaagcaggtactgattcaaaatggaagattttgtgcgacaatgcttcaacccgatgattgtcgaacttgcagaaaaagcaatgaaagagtatggggaggatctgaaaattgaaacaaacaaatttgcagcaatatgcactcacttggaggtgtgtttcatgtattcagattttcatttcatcaatgaacaaggcgaatcaatagtggtagaacttgacgatccaaatgcactgttaaagcacagatttgaaataatcgaggggagagacagaacaatggcctggacagtagtaaacagtatctgcaacactactggagctggaaaaccgaagtttctaccagatttgtatgattacaaggagaacagattcatcgaaattggggtgacaaggagagaagtccacatatattaccttgaaaaggccaataagattaaatctgagaacacacacattcacattttctcattcactggggaggaaatggccacaaaggcagactacactctcgacgaggaaagcagggctaggattaagaccaggctgtttaccataagacaagaaatggccaacagaggcctctgggattcctttcgtcagtccgaaagaggcgaagaaacaattgaagaaaaatttgaaatcacaggaactatgcgtaggcttgccgaccaaagtctcccaccgaacttctcctgccttgagaattttagagcctatgtggatggattcgaaccgaacggctgcattgagggcaagctttctcaaatgtccaaagaagtgaatgcccaaattgaaccttttctgaagacaacaccaagaccaatcaaacttccgaatggacctccttgttatcagcggtccaaattcctcctgatggatgctttaaaattgagcattgaagacccaagtcacgaaggagaagggatcccattatatgatgcgatcaagtgcataaaaacattctttggatggaaagaaccttatatagtcaaaccacacgaaaagggaataaattcaaattacctgctgtcatggaagcaagtactgtcagaattgcaggacattgaaaatgaggagaagattccaaggactaaaaacatgaagaaaacgagtcaactgaagtgggctcttggtgaaaacatggcaccagagaaggtagactttgaaaactgcagagacataagcgatttgaagcaatatgatagtgacgaacctgaattaaggtcactttcaagctggatacagaatgagttcaacaaggcctgtgagctaactgattcagtctggatagagctcgatgaaattggagaggacgtagccccaattgagcacattgcaagcatgagaaggaattatttcacagcagaggtgtcccattgtagagccactgagtacataatgaagggggtatacattaacactgccctgctcaatgcatcctgtgcagcaatggacgattttcaactaattcccatgataagcaagtgcagaactaaagagggaaggcgaaaaaccaatttatatggattcatcataaagggaagatctcatttaaggaatgacacagacgtggtaaattttgtgagcatggagttttctctcactgacccgagacttgagccacataaatgggagaaatactgtgtccttgagataggagatatgttactaagaagtgccataggccaaatttcaaggcctatgttcttgtatgtgaggacaaacggaacatcaaaggtcaaaatgaaatggggaatggagatgagacgttgcctccttcagtcactccagcagatcgagagcatgattgaagccgagtcctcggttaaagagaaagacatgaccaaagagttttttgagaataaatcagaagcatggcccattggggagtcccccaagggagtggaagaaggttccattgggaaagtctgtaggactctattggctaagtcagtattcaatagcctgtatgcatcaccacaattggaaggattttcagcggagtcaagaaaactgctccttgttgttcaggctcttagggacaacctcgaacctgggacctttgatcttggggggctatatgaagcaattgaggagtgcctgattaatgatccctgggttttgctcaatgcgtcttggttcaactccttcctgacacatgcattaaaatagttgtggcaatgctactatttgctatccatactgtccaaaaaagtaccttgtttctact

>reverse complement of vRNA for A/WSN/1933 (H1N1) HA as taken from pHW184-HA
agcaaaagcaggggaaaataaaaacaaccaaaatgaaggcaaaactactggtcctgttatatgcatttgtagctacagatgcagacacaatatgtataggctaccatgcgaacaactcaaccgacactgttgacacaatactcgagaagaatgtggcagtgacacattctgttaacctgctcgaagacagccacaacgggaaactatgtaaattaaaaggaatagccccactacaattggggaaatgtaacatcaccggatggctcttgggaaatccagaatgcgactcactgcttccagcgagatcatggtcctacattgtagaaacaccaaactctgagaatggagcatgttatccaggagatctcatcgactatgaggaactgagggagcaattgagctcagtatcatcattagaaagattcgaaatatttcccaaggaaagttcatggcccaaccacacattcaacggagtaacagtatcatgctcccataggggaaaaagcagtttttacagaaatttgctatggctgacgaagaagggggattcatacccaaagctgaccaattcctatgtgaacaataaagggaaagaagtccttgtactatggggtgttcatcacccgtctagcagtgatgagcaacagagtctctatagtaatggaaatgcttatgtctctgtagcgtcttcaaattataacaggagattcaccccggaaatagctgcaaggcccaaagtaagagatcaacatgggaggatgaactattactggaccttgctagaacccggagacacaataatatttgaggcaactggtaatctaatagcaccatggtatgctttcgcactgagtagagggtttgagtccggcatcatcacctcaaacgcgtcaatgcatgagtgtaacacgaagtgtcaaacaccccagggagctataaacagcaatctccctttccagaatatacacccagtcacaataggagagtgcccaaaatatgtcaggagtaccaaattgaggatggttacaggactaagaaacatcccatccattcaatacagaggtctatttggagccattgctggttttattgaggggggatggactggaatgatagatggatggtatggttatcatcatcagaatgaacagggatcaggctatgcagcggatcaaaaaagcacacaaaatgccattaacgggattacaaacaaggtgaactctgttatcgagaaaatgaacactcaattcacagctgtgggtaaagaattcaacaacttagaaaaaaggatggaaaatttaaataaaaaagttgatgatgggtttctggacatttggacatataatgcagaattgttagttctactggaaaatgaaaggactttggatttccatgacttaaatgtgaagaatctgtacgagaaagtaaaaagccaattaaagaataatgccaaagaaatcggaaatgggtgttttgagttctaccacaagtgtgacaatgaatgcatggaaagtgtaagaaatgggacttatgattatccaaaatattcagaagaatcaaagttgaacagggaaaagatagatggagtgaaattggaatcaatgggggtgtatcagattctggcgatctactcaactgtcgccagttcactggtgcttttggtctccctgggggcaatcagtttctggatgtgttctaatgggtctttgcagtgcagaatatgcatctgagattaggatttcagaaatataaggaaaaacacccttgtttctact

>reverse complement of vRNA for A/WSN/1933 (H1N1) NA as taken from pHW186-NA
agcgaaagcaggagtttaaatgaatccaaaccagaaaataataaccattgggtcaatctgtatggtagtcggaataattagcctaatattgcaaataggaaatataatctcaatatggattagccattcaattcaaaccggaaatcaaaaccatactggaatatgcaaccaaggcagcattacctataaagttgttgctgggcaggactcaacttcagtgatattaaccggcaattcatctctttgtcccatccgtgggtgggctatacacagcaaagacaatggcataagaattggttccaaaggagacgtttttgtcataagagagccttttatttcatgttctcacttggaatgcaggaccttttttctgactcaaggcgccttactgaatgacaagcattcaagggggacctttaaggacagaagcccttatagggccttaatgagctgccctgtcggtgaagctccgtccccgtacaattcaaggtttgaatcggttgcttggtcagcaagtgcatgtcatgatggaatgggctggctaacaatcggaatttctggtccagatgatggagcagtggctgtattaaaatacaaccgcataataactgaaaccataaaaagttggaggaagaatatattgagaacacaagagtctgaatgtacctgtgtaaatggttcatgttttaccataatgaccgatggcccaagtgatgggctggcctcgtacaaaattttcaagatcgagaaggggaaggttactaaatcgatagagttgaatgcacctaattctcactacgaggaatgttcctgttaccctgataccggcaaagtgatgtgtgtgtgcagagacaattggcacggttcgaaccgaccatgggtgtccttcgaccaaaacctagattataaaataggatacatctgcagtggggttttcggtgacaacccgcgtcccaaagatggaacaggcagctgtggcccagtgtctgctgatggagcaaacggagtaaagggattttcatataagtatggcaatggtgtttggataggaaggactaaaagtgacagttccagacatgggtttgagatgatttgggatcctaatggatggacagagactgatagtaggttctctatgagacaagatgttgtggcaataactaatcggtcagggtacagcggaagtttcgttcaacatcctgagctaacagggctagactgtatgaggccttgcttctgggttgaattaatcagggggctacctgaggaggacgcaatctggactagtgggagcatcatttctttttgtggtgtgaatagtgatactgtagattggtcttggccagacggtgctgagttgccgttcaccattgacaagtagtttgttcaaaaaactccttgtttctact

>reverse complement of vRNA for A/WSN/1933 (H1N1) M as taken from pHW187-M
agcaaaagcaggtagatattgaaagatgagtcttctaaccgaggtcgaaacgtacgttctctctatcgtcccgtcaggccccctcaaagccgagatcgcacagagacttgaagatgtctttgcagggaagaacaccgatcttgaggttctcatggaatggctaaagacaagaccaatcctgtcacctctgactaaggggattttaggatttgtgttcacgctcaccgtgcccagtgagcggggactgcagcgtagacgctttgtccaaaatgctcttaatgggaacggagatccaaataacatggacaaagcagttaaactgtataggaagcttaagagggagataacattccatggggccaaagaaatagcactcagttattctgctggtgcacttgcctgttgtatgggcctcatatacaacaggatgggggctgtgaccactgaagtggcatttggcctggtatgcgcaacctgtgaacagattgctgactcccagcatcggtctcataggcaaatggtgacaacaaccaatccactaatcagacatgagaacagaatggttctagccagcactacagctaaggctatggagcaaatggctggatcgagtgagcaagcagcagaggccatggatattgctagtcaggccaggcaaatggtgcaggcgatgagaaccgttgggactcatcctagctccagtgctggtctaaaagatgatcttcttgaaaatttacaggcctatcagaaacgaatgggggtgcagatgcaacgattcaagtgatcctctcgtcattgcagcaaatatcattggaatcttgcacttgatattgtggattcttgatcgtctttttttcaaatgcatttatcgtcgctttaaatacggtttgaaaagagggccttctaccgaaggagtgccagagtctatgagggaagaatatcgaaaggaacagcagaatgctgtggatgttgacgatggtcattttgtcaacatagagctggagtaaaaaactaccttgtttctact

>reverse complement of vRNA for A/WSN/1933 (H1N1) NS as taken from pHW188-NS
agcaaaagcagggtgacaaagacataatggatccaaacactgtgtcaagctttcaggtagattgctttctttggcatgtccgcaaaagagttgcagaccaagaactaggtgatgccccattccttgatcggcttcgccgagatcagaagtccctaagaggaagaggcagcactcttggtctggacatcgaaacagccacccgtgctggaaagcaaatagtggagcggattctgaaggaagaatctgatgaggcactcaaaatgaccatggcctctgtacctgcatcgcgctacctaactgacatgactcttgaggaaatgtcaaggcactggttcatgctcatgcccaagcagaaagtggcaggccctctttgtatcagaatggaccaggcgatcatggataagaacatcatactgaaagcgaacttcagtgtgatttttgaccggctggagactctaatattactaagggccttcaccgaagaggggacaattgttggcgaaatttcaccactgccctctcttccaggacatactgatgaggatgtcaaaaatgcagttggggtcctcatcggaggacttgaatggaataataacacagttcgagtctctgaaactctacagagattcgcttggagaagcagtaatgagaatgggagacctccactcactccaaaacagaaacggaaaatggcgggaacaattaggtcagaagtttgaagaaataaggtggttgattgaagaagtgagacacagactgaagataacagagaatagttttgagcaaataacatttatgcaagccttacaactattgcttgaagtggagcaagagataagaactttctcgtttcagcttatttaataataaaaaacacccttgtttctact

> vRNA (not reverse complemented) for the PB1flank-eGFP reporter as taken from pHH-PB1flank-eGFP
agtagaaacaaggcattttttcatgaaggacaagctaaattcactatttttgccgtctgagctcttcaatggtggaacagatcttcatgatctcagtgaactcctctttctttatccttccagggatccttatttgtacagctcgtccatgccgagagtgatcccggcggcggtcacgaactccagcaggaccatgtgatcgcgcttctcgttggggtctttgctcagggcggactgggtgctcaggtagtggttgtcgggcagcagcacggggccgtcgccgatgggggtgttctgctggtagtggtcggcgagctgcacgctgccgtcctcgatgttgtggcggatcttgaagttcaccttgatgccgttcttctgcttgtcggccatgatatagacgttgtggctgttgtagttgtactccagcttgtgccccaggatgttgccgtcctccttgaagtcgatgcccttcagctcgatgcggttcaccagggtgtcgccctcgaacttcacctcggcgcgggtcttgtagttgccgtcgtccttgaagaagatggtgcgctcctggacgtagccttcgggcatggcggacttgaagaagtcgtgctgcttcatgtggtcggggtagcggctgaagcactgcacgccgtaggtcagggtggtcacgagggtgggccagggcacgggcagcttgccggtggtgcagatgaacttcagggtcagcttgccgtaggtggcatcgccctcgccctcgccggacacgctgaacttgtggccgtttacgtcgccgtccagctcgaccaggatgggcaccaccccggtgaacagctcctcgcccttgctgaccatgaattcctccagtataagggaaagttgtcttatagcaatttgtgctggcacttttaagaaaagtaaagtcggattgacaaccaatcaaatggtttgcctgctttcgct
