# Supplementary material for: Stability-mediated epistasis constrains the evolution of an influenza protein
Source: eLife. 2013 May 14;2:e00631. doi: 10.7554/eLife.00631 (PMC3654441; doi:10.7554/eLife.00631)
Supplement: Supplementary file 2. — A text file giving the coding sequences for the NP variants used in this study. DOI: http://dx.doi.org/10.7554/eLife.00631.039 [file elife00631s011.txt]

>coding sequence of NP from A/Aichi/2/1968 as taken from pHWAichi68-NP
atggcgtcccaaggcaccaaacggtcttatgaacagatggaaactgatggggaacgccagaatgcaactgagatcagagcatccgtcgggaagatgattgatggaattggacgattctacatccaaatgtgcactgaacttaaactcagtgattatgaggggcgactgatccagaacagcttaacaatagagagaatggtgctctctgcttttgacgaaagaaggaataaatatctggaagaacatcccagcgcggggaaggatcctaagaaaactggaggacccatatacaagagagtagatagaaagtggatgagggaactcgtcctttatgacaaagaagaaataaggcgaatctggcgccaagccaataatggtgatgatgcaacagctggtctgactcacatgatgatctggcattccaatttgaatgatacaacataccagaggacaagagctcttgttcgcaccggcatggatcccaggatgtgctctctgatgcagggttcgactctccctaggaggtctggagctgcaggcgctgcagtcaaaggagttgggacaatggtgatggagttgataaggatgatcaaacgtgggatcaatgatcggaacttctggagaggtgaaaatggacgaaaaacaaggagtgcttacgagagaatgtgcaacattctcaaaggaaaatttcaaacagctgcacaaagggcaatgatggatcaagtgagagaaagtcggaacccaggaaatgctgagatcgaagatctcatctttctggcacggtctgcactcatattgagagggtcagttgctcacaaatcttgtctgcccgcctgtgtgtatggacctgccgtagccagtggctacgacttcgaaaaagagggatactctttagtgggaatagaccctttcaaactgcttcaaaacagccaagtatacagcctaatcagaccgaacgagaatccagcacacaagagtcagctggtgtggatggcatgcaattctgctgcatttgaagatctaagagtattaagcttcatcagagggaccaaagtatccccaagggggaaactttccactagaggagtacaaattgcttcaaatgaaaacatggatgctatggaatcaagtactcttgaactgagaagcaggtactgggccataagaaccagaagtggaggaaacactaatcaacagagggcctctgcaggtcaaatcagtgtgcaacctgcattttctgtgcaaagaaacctcccatttgacaaaccaaccatcatggcagcattcactgggaatacagagggaagaacatcagacatgagggcagaaattataaggatgatggaaggtgcaaaaccagaagaaatgtccttccaggggcggggagtcttcgagctctcggacgaaagggcagcgaacccgatcgtgccctcttttgacatgagtaatgaaggatcttatttcttcggagacaatgcagaggagtacgacaattaa

>coding sequence of pHWAichi68-NP-E18D
atggcgtcccaaggcaccaaacggtcttatgaacagatggaaactgatggggatcgccagaatgcaactgagatcagagcatccgtcgggaagatgattgatggaattggacgattctacatccaaatgtgcactgaacttaaactcagtgattatgaggggcgactgatccagaacagcttaacaatagagagaatggtgctctctgcttttgacgaaagaaggaataaatatctggaagaacatcccagcgcggggaaggatcctaagaaaactggaggacccatatacaagagagtagatagaaagtggatgagggaactcgtcctttatgacaaagaagaaataaggcgaatctggcgccaagccaataatggtgatgatgcaacagctggtctgactcacatgatgatctggcattccaatttgaatgatacaacataccagaggacaagagctcttgttcgcaccggcatggatcccaggatgtgctctctgatgcagggttcgactctccctaggaggtctggagctgcaggcgctgcagtcaaaggagttgggacaatggtgatggagttgataaggatgatcaaacgtgggatcaatgatcggaacttctggagaggtgaaaatggacgaaaaacaaggagtgcttacgagagaatgtgcaacattctcaaaggaaaatttcaaacagctgcacaaagggcaatgatggatcaagtgagagaaagtcggaacccaggaaatgctgagatcgaagatctcatctttctggcacggtctgcactcatattgagagggtcagttgctcacaaatcttgtctgcccgcctgtgtgtatggacctgccgtagccagtggctacgacttcgaaaaagagggatactctttagtgggaatagaccctttcaaactgcttcaaaacagccaagtatacagcctaatcagaccgaacgagaatccagcacacaagagtcagctggtgtggatggcatgcaattctgctgcatttgaagatctaagagtattaagcttcatcagagggaccaaagtatccccaagggggaaactttccactagaggagtacaaattgcttcaaatgaaaacatggatgctatggaatcaagtactcttgaactgagaagcaggtactgggccataagaaccagaagtggaggaaacactaatcaacagagggcctctgcaggtcaaatcagtgtgcaacctgcattttctgtgcaaagaaacctcccatttgacaaaccaaccatcatggcagcattcactgggaatacagagggaagaacatcagacatgagggcagaaattataaggatgatggaaggtgcaaaaccagaagaaatgtccttccaggggcggggagtcttcgagctctcggacgaaagggcagcgaacccgatcgtgccctcttttgacatgagtaatgaaggatcttatttcttcggagacaatgcagaggagtacgacaattaa

>coding sequence of pHWAichi68-NP-Y52H
atggcgtcccaaggcaccaaacggtcttatgaacagatggaaactgatggggaacgccagaatgcaactgagatcagagcatccgtcgggaagatgattgatggaattggacgattctacatccaaatgtgcactgaacttaaactcagtgatcatgaggggcgactgatccagaacagcttaacaatagagagaatggtgctctctgcttttgacgaaagaaggaataaatatctggaagaacatcccagcgcggggaaggatcctaagaaaactggaggacccatatacaagagagtagatagaaagtggatgagggaactcgtcctttatgacaaagaagaaataaggcgaatctggcgccaagccaataatggtgatgatgcaacagctggtctgactcacatgatgatctggcattccaatttgaatgatacaacataccagaggacaagagctcttgttcgcaccggcatggatcccaggatgtgctctctgatgcagggttcgactctccctaggaggtctggagctgcaggcgctgcagtcaaaggagttgggacaatggtgatggagttgataaggatgatcaaacgtgggatcaatgatcggaacttctggagaggtgaaaatggacgaaaaacaaggagtgcttacgagagaatgtgcaacattctcaaaggaaaatttcaaacagctgcacaaagggcaatgatggatcaagtgagagaaagtcggaacccaggaaatgctgagatcgaagatctcatctttctggcacggtctgcactcatattgagagggtcagttgctcacaaatcttgtctgcccgcctgtgtgtatggacctgccgtagccagtggctacgacttcgaaaaagagggatactctttagtgggaatagaccctttcaaactgcttcaaaacagccaagtatacagcctaatcagaccgaacgagaatccagcacacaagagtcagctggtgtggatggcatgcaattctgctgcatttgaagatctaagagtattaagcttcatcagagggaccaaagtatccccaagggggaaactttccactagaggagtacaaattgcttcaaatgaaaacatggatgctatggaatcaagtactcttgaactgagaagcaggtactgggccataagaaccagaagtggaggaaacactaatcaacagagggcctctgcaggtcaaatcagtgtgcaacctgcattttctgtgcaaagaaacctcccatttgacaaaccaaccatcatggcagcattcactgggaatacagagggaagaacatcagacatgagggcagaaattataaggatgatggaaggtgcaaaaccagaagaaatgtccttccaggggcggggagtcttcgagctctcggacgaaagggcagcgaacccgatcgtgccctcttttgacatgagtaatgaaggatcttatttcttcggagacaatgcagaggagtacgacaattaa

>coding sequence of pHWAichi68-NP-R65K
atggcgtcccaaggcaccaaacggtcttatgaacagatggaaactgatggggaacgccagaatgcaactgagatcagagcatccgtcgggaagatgattgatggaattggacgattctacatccaaatgtgcactgaacttaaactcagtgattatgaggggcgactgatccagaacagcttaacaatagagaaaatggtgctctctgcttttgacgaaagaaggaataaatatctggaagaacatcccagcgcggggaaggatcctaagaaaactggaggacccatatacaagagagtagatagaaagtggatgagggaactcgtcctttatgacaaagaagaaataaggcgaatctggcgccaagccaataatggtgatgatgcaacagctggtctgactcacatgatgatctggcattccaatttgaatgatacaacataccagaggacaagagctcttgttcgcaccggcatggatcccaggatgtgctctctgatgcagggttcgactctccctaggaggtctggagctgcaggcgctgcagtcaaaggagttgggacaatggtgatggagttgataaggatgatcaaacgtgggatcaatgatcggaacttctggagaggtgaaaatggacgaaaaacaaggagtgcttacgagagaatgtgcaacattctcaaaggaaaatttcaaacagctgcacaaagggcaatgatggatcaagtgagagaaagtcggaacccaggaaatgctgagatcgaagatctcatctttctggcacggtctgcactcatattgagagggtcagttgctcacaaatcttgtctgcccgcctgtgtgtatggacctgccgtagccagtggctacgacttcgaaaaagagggatactctttagtgggaatagaccctttcaaactgcttcaaaacagccaagtatacagcctaatcagaccgaacgagaatccagcacacaagagtcagctggtgtggatggcatgcaattctgctgcatttgaagatctaagagtattaagcttcatcagagggaccaaagtatccccaagggggaaactttccactagaggagtacaaattgcttcaaatgaaaacatggatgctatggaatcaagtactcttgaactgagaagcaggtactgggccataagaaccagaagtggaggaaacactaatcaacagagggcctctgcaggtcaaatcagtgtgcaacctgcattttctgtgcaaagaaacctcccatttgacaaaccaaccatcatggcagcattcactgggaatacagagggaagaacatcagacatgagggcagaaattataaggatgatggaaggtgcaaaaccagaagaaatgtccttccaggggcggggagtcttcgagctctcggacgaaagggcagcgaacccgatcgtgccctcttttgacatgagtaatgaaggatcttatttcttcggagacaatgcagaggagtacgacaattaa

>coding sequence of pHWAichi68-NP-K77R
atggcgtcccaaggcaccaaacggtcttatgaacagatggaaactgatggggaacgccagaatgcaactgagatcagagcatccgtcgggaagatgattgatggaattggacgattctacatccaaatgtgcactgaacttaaactcagtgattatgaggggcgactgatccagaacagcttaacaatagagagaatggtgctctctgcttttgacgaaagaaggaatagatatctggaagaacatcccagcgcggggaaggatcctaagaaaactggaggacccatatacaagagagtagatagaaagtggatgagggaactcgtcctttatgacaaagaagaaataaggcgaatctggcgccaagccaataatggtgatgatgcaacagctggtctgactcacatgatgatctggcattccaatttgaatgatacaacataccagaggacaagagctcttgttcgcaccggcatggatcccaggatgtgctctctgatgcagggttcgactctccctaggaggtctggagctgcaggcgctgcagtcaaaggagttgggacaatggtgatggagttgataaggatgatcaaacgtgggatcaatgatcggaacttctggagaggtgaaaatggacgaaaaacaaggagtgcttacgagagaatgtgcaacattctcaaaggaaaatttcaaacagctgcacaaagggcaatgatggatcaagtgagagaaagtcggaacccaggaaatgctgagatcgaagatctcatctttctggcacggtctgcactcatattgagagggtcagttgctcacaaatcttgtctgcccgcctgtgtgtatggacctgccgtagccagtggctacgacttcgaaaaagagggatactctttagtgggaatagaccctttcaaactgcttcaaaacagccaagtatacagcctaatcagaccgaacgagaatccagcacacaagagtcagctggtgtggatggcatgcaattctgctgcatttgaagatctaagagtattaagcttcatcagagggaccaaagtatccccaagggggaaactttccactagaggagtacaaattgcttcaaatgaaaacatggatgctatggaatcaagtactcttgaactgagaagcaggtactgggccataagaaccagaagtggaggaaacactaatcaacagagggcctctgcaggtcaaatcagtgtgcaacctgcattttctgtgcaaagaaacctcccatttgacaaaccaaccatcatggcagcattcactgggaatacagagggaagaacatcagacatgagggcagaaattataaggatgatggaaggtgcaaaaccagaagaaatgtccttccaggggcggggagtcttcgagctctcggacgaaagggcagcgaacccgatcgtgccctcttttgacatgagtaatgaaggatcttatttcttcggagacaatgcagaggagtacgacaattaa

>coding sequence of pHWAichi68-NP-K98R
atggcgtcccaaggcaccaaacggtcttatgaacagatggaaactgatggggaacgccagaatgcaactgagatcagagcatccgtcgggaagatgattgatggaattggacgattctacatccaaatgtgcactgaacttaaactcagtgattatgaggggcgactgatccagaacagcttaacaatagagagaatggtgctctctgcttttgacgaaagaaggaataaatatctggaagaacatcccagcgcggggaaggatcctaagaaaactggaggacccatatacaggagagtagatagaaagtggatgagggaactcgtcctttatgacaaagaagaaataaggcgaatctggcgccaagccaataatggtgatgatgcaacagctggtctgactcacatgatgatctggcattccaatttgaatgatacaacataccagaggacaagagctcttgttcgcaccggcatggatcccaggatgtgctctctgatgcagggttcgactctccctaggaggtctggagctgcaggcgctgcagtcaaaggagttgggacaatggtgatggagttgataaggatgatcaaacgtgggatcaatgatcggaacttctggagaggtgaaaatggacgaaaaacaaggagtgcttacgagagaatgtgcaacattctcaaaggaaaatttcaaacagctgcacaaagggcaatgatggatcaagtgagagaaagtcggaacccaggaaatgctgagatcgaagatctcatctttctggcacggtctgcactcatattgagagggtcagttgctcacaaatcttgtctgcccgcctgtgtgtatggacctgccgtagccagtggctacgacttcgaaaaagagggatactctttagtgggaatagaccctttcaaactgcttcaaaacagccaagtatacagcctaatcagaccgaacgagaatccagcacacaagagtcagctggtgtggatggcatgcaattctgctgcatttgaagatctaagagtattaagcttcatcagagggaccaaagtatccccaagggggaaactttccactagaggagtacaaattgcttcaaatgaaaacatggatgctatggaatcaagtactcttgaactgagaagcaggtactgggccataagaaccagaagtggaggaaacactaatcaacagagggcctctgcaggtcaaatcagtgtgcaacctgcattttctgtgcaaagaaacctcccatttgacaaaccaaccatcatggcagcattcactgggaatacagagggaagaacatcagacatgagggcagaaattataaggatgatggaaggtgcaaaaccagaagaaatgtccttccaggggcggggagtcttcgagctctcggacgaaagggcagcgaacccgatcgtgccctcttttgacatgagtaatgaaggatcttatttcttcggagacaatgcagaggagtacgacaattaa

>coding sequence of pHWAichi68-NP-R102G
atggcgtcccaaggcaccaaacggtcttatgaacagatggaaactgatggggaacgccagaatgcaactgagatcagagcatccgtcgggaagatgattgatggaattggacgattctacatccaaatgtgcactgaacttaaactcagtgattatgaggggcgactgatccagaacagcttaacaatagagagaatggtgctctctgcttttgacgaaagaaggaataaatatctggaagaacatcccagcgcggggaaggatcctaagaaaactggaggacccatatacaagagagtagatggaaagtggatgagggaactcgtcctttatgacaaagaagaaataaggcgaatctggcgccaagccaataatggtgatgatgcaacagctggtctgactcacatgatgatctggcattccaatttgaatgatacaacataccagaggacaagagctcttgttcgcaccggcatggatcccaggatgtgctctctgatgcagggttcgactctccctaggaggtctggagctgcaggcgctgcagtcaaaggagttgggacaatggtgatggagttgataaggatgatcaaacgtgggatcaatgatcggaacttctggagaggtgaaaatggacgaaaaacaaggagtgcttacgagagaatgtgcaacattctcaaaggaaaatttcaaacagctgcacaaagggcaatgatggatcaagtgagagaaagtcggaacccaggaaatgctgagatcgaagatctcatctttctggcacggtctgcactcatattgagagggtcagttgctcacaaatcttgtctgcccgcctgtgtgtatggacctgccgtagccagtggctacgacttcgaaaaagagggatactctttagtgggaatagaccctttcaaactgcttcaaaacagccaagtatacagcctaatcagaccgaacgagaatccagcacacaagagtcagctggtgtggatggcatgcaattctgctgcatttgaagatctaagagtattaagcttcatcagagggaccaaagtatccccaagggggaaactttccactagaggagtacaaattgcttcaaatgaaaacatggatgctatggaatcaagtactcttgaactgagaagcaggtactgggccataagaaccagaagtggaggaaacactaatcaacagagggcctctgcaggtcaaatcagtgtgcaacctgcattttctgtgcaaagaaacctcccatttgacaaaccaaccatcatggcagcattcactgggaatacagagggaagaacatcagacatgagggcagaaattataaggatgatggaaggtgcaaaaccagaagaaatgtccttccaggggcggggagtcttcgagctctcggacgaaagggcagcgaacccgatcgtgccctcttttgacatgagtaatgaaggatcttatttcttcggagacaatgcagaggagtacgacaattaa

>coding sequence of pHWAichi68-NP-K103R
atggcgtcccaaggcaccaaacggtcttatgaacagatggaaactgatggggaacgccagaatgcaactgagatcagagcatccgtcgggaagatgattgatggaattggacgattctacatccaaatgtgcactgaacttaaactcagtgattatgaggggcgactgatccagaacagcttaacaatagagagaatggtgctctctgcttttgacgaaagaaggaataaatatctggaagaacatcccagcgcggggaaggatcctaagaaaactggaggacccatatacaagagagtagatagaaggtggatgagggaactcgtcctttatgacaaagaagaaataaggcgaatctggcgccaagccaataatggtgatgatgcaacagctggtctgactcacatgatgatctggcattccaatttgaatgatacaacataccagaggacaagagctcttgttcgcaccggcatggatcccaggatgtgctctctgatgcagggttcgactctccctaggaggtctggagctgcaggcgctgcagtcaaaggagttgggacaatggtgatggagttgataaggatgatcaaacgtgggatcaatgatcggaacttctggagaggtgaaaatggacgaaaaacaaggagtgcttacgagagaatgtgcaacattctcaaaggaaaatttcaaacagctgcacaaagggcaatgatggatcaagtgagagaaagtcggaacccaggaaatgctgagatcgaagatctcatctttctggcacggtctgcactcatattgagagggtcagttgctcacaaatcttgtctgcccgcctgtgtgtatggacctgccgtagccagtggctacgacttcgaaaaagagggatactctttagtgggaatagaccctttcaaactgcttcaaaacagccaagtatacagcctaatcagaccgaacgagaatccagcacacaagagtcagctggtgtggatggcatgcaattctgctgcatttgaagatctaagagtattaagcttcatcagagggaccaaagtatccccaagggggaaactttccactagaggagtacaaattgcttcaaatgaaaacatggatgctatggaatcaagtactcttgaactgagaagcaggtactgggccataagaaccagaagtggaggaaacactaatcaacagagggcctctgcaggtcaaatcagtgtgcaacctgcattttctgtgcaaagaaacctcccatttgacaaaccaaccatcatggcagcattcactgggaatacagagggaagaacatcagacatgagggcagaaattataaggatgatggaaggtgcaaaaccagaagaaatgtccttccaggggcggggagtcttcgagctctcggacgaaagggcagcgaacccgatcgtgccctcttttgacatgagtaatgaaggatcttatttcttcggagacaatgcagaggagtacgacaattaa

>coding sequence of pHWAichi68-NP-D127E
atggcgtcccaaggcaccaaacggtcttatgaacagatggaaactgatggggaacgccagaatgcaactgagatcagagcatccgtcgggaagatgattgatggaattggacgattctacatccaaatgtgcactgaacttaaactcagtgattatgaggggcgactgatccagaacagcttaacaatagagagaatggtgctctctgcttttgacgaaagaaggaataaatatctggaagaacatcccagcgcggggaaggatcctaagaaaactggaggacccatatacaagagagtagatagaaagtggatgagggaactcgtcctttatgacaaagaagaaataaggcgaatctggcgccaagccaataatggtgaggatgcaacagctggtctgactcacatgatgatctggcattccaatttgaatgatacaacataccagaggacaagagctcttgttcgcaccggcatggatcccaggatgtgctctctgatgcagggttcgactctccctaggaggtctggagctgcaggcgctgcagtcaaaggagttgggacaatggtgatggagttgataaggatgatcaaacgtgggatcaatgatcggaacttctggagaggtgaaaatggacgaaaaacaaggagtgcttacgagagaatgtgcaacattctcaaaggaaaatttcaaacagctgcacaaagggcaatgatggatcaagtgagagaaagtcggaacccaggaaatgctgagatcgaagatctcatctttctggcacggtctgcactcatattgagagggtcagttgctcacaaatcttgtctgcccgcctgtgtgtatggacctgccgtagccagtggctacgacttcgaaaaagagggatactctttagtgggaatagaccctttcaaactgcttcaaaacagccaagtatacagcctaatcagaccgaacgagaatccagcacacaagagtcagctggtgtggatggcatgcaattctgctgcatttgaagatctaagagtattaagcttcatcagagggaccaaagtatccccaagggggaaactttccactagaggagtacaaattgcttcaaatgaaaacatggatgctatggaatcaagtactcttgaactgagaagcaggtactgggccataagaaccagaagtggaggaaacactaatcaacagagggcctctgcaggtcaaatcagtgtgcaacctgcattttctgtgcaaagaaacctcccatttgacaaaccaaccatcatggcagcattcactgggaatacagagggaagaacatcagacatgagggcagaaattataaggatgatggaaggtgcaaaaccagaagaaatgtccttccaggggcggggagtcttcgagctctcggacgaaagggcagcgaacccgatcgtgccctcttttgacatgagtaatgaaggatcttatttcttcggagacaatgcagaggagtacgacaattaa

>coding sequence of pHWAichi68-NP-A131S
atggcgtcccaaggcaccaaacggtcttatgaacagatggaaactgatggggaacgccagaatgcaactgagatcagagcatccgtcgggaagatgattgatggaattggacgattctacatccaaatgtgcactgaacttaaactcagtgattatgaggggcgactgatccagaacagcttaacaatagagagaatggtgctctctgcttttgacgaaagaaggaataaatatctggaagaacatcccagcgcggggaaggatcctaagaaaactggaggacccatatacaagagagtagatagaaagtggatgagggaactcgtcctttatgacaaagaagaaataaggcgaatctggcgccaagccaataatggtgatgatgcaacatctggtctgactcacatgatgatctggcattccaatttgaatgatacaacataccagaggacaagagctcttgttcgcaccggcatggatcccaggatgtgctctctgatgcagggttcgactctccctaggaggtctggagctgcaggcgctgcagtcaaaggagttgggacaatggtgatggagttgataaggatgatcaaacgtgggatcaatgatcggaacttctggagaggtgaaaatggacgaaaaacaaggagtgcttacgagagaatgtgcaacattctcaaaggaaaatttcaaacagctgcacaaagggcaatgatggatcaagtgagagaaagtcggaacccaggaaatgctgagatcgaagatctcatctttctggcacggtctgcactcatattgagagggtcagttgctcacaaatcttgtctgcccgcctgtgtgtatggacctgccgtagccagtggctacgacttcgaaaaagagggatactctttagtgggaatagaccctttcaaactgcttcaaaacagccaagtatacagcctaatcagaccgaacgagaatccagcacacaagagtcagctggtgtggatggcatgcaattctgctgcatttgaagatctaagagtattaagcttcatcagagggaccaaagtatccccaagggggaaactttccactagaggagtacaaattgcttcaaatgaaaacatggatgctatggaatcaagtactcttgaactgagaagcaggtactgggccataagaaccagaagtggaggaaacactaatcaacagagggcctctgcaggtcaaatcagtgtgcaacctgcattttctgtgcaaagaaacctcccatttgacaaaccaaccatcatggcagcattcactgggaatacagagggaagaacatcagacatgagggcagaaattataaggatgatggaaggtgcaaaaccagaagaaatgtccttccaggggcggggagtcttcgagctctcggacgaaagggcagcgaacccgatcgtgccctcttttgacatgagtaatgaaggatcttatttcttcggagacaatgcagaggagtacgacaattaa

>coding sequence of pHWAichi68-NP-M136I
atggcgtcccaaggcaccaaacggtcttatgaacagatggaaactgatggggaacgccagaatgcaactgagatcagagcatccgtcgggaagatgattgatggaattggacgattctacatccaaatgtgcactgaacttaaactcagtgattatgaggggcgactgatccagaacagcttaacaatagagagaatggtgctctctgcttttgacgaaagaaggaataaatatctggaagaacatcccagcgcggggaaggatcctaagaaaactggaggacccatatacaagagagtagatagaaagtggatgagggaactcgtcctttatgacaaagaagaaataaggcgaatctggcgccaagccaataatggtgatgatgcaacagctggtctgactcacataatgatctggcattccaatttgaatgatacaacataccagaggacaagagctcttgttcgcaccggcatggatcccaggatgtgctctctgatgcagggttcgactctccctaggaggtctggagctgcaggcgctgcagtcaaaggagttgggacaatggtgatggagttgataaggatgatcaaacgtgggatcaatgatcggaacttctggagaggtgaaaatggacgaaaaacaaggagtgcttacgagagaatgtgcaacattctcaaaggaaaatttcaaacagctgcacaaagggcaatgatggatcaagtgagagaaagtcggaacccaggaaatgctgagatcgaagatctcatctttctggcacggtctgcactcatattgagagggtcagttgctcacaaatcttgtctgcccgcctgtgtgtatggacctgccgtagccagtggctacgacttcgaaaaagagggatactctttagtgggaatagaccctttcaaactgcttcaaaacagccaagtatacagcctaatcagaccgaacgagaatccagcacacaagagtcagctggtgtggatggcatgcaattctgctgcatttgaagatctaagagtattaagcttcatcagagggaccaaagtatccccaagggggaaactttccactagaggagtacaaattgcttcaaatgaaaacatggatgctatggaatcaagtactcttgaactgagaagcaggtactgggccataagaaccagaagtggaggaaacactaatcaacagagggcctctgcaggtcaaatcagtgtgcaacctgcattttctgtgcaaagaaacctcccatttgacaaaccaaccatcatggcagcattcactgggaatacagagggaagaacatcagacatgagggcagaaattataaggatgatggaaggtgcaaaaccagaagaaatgtccttccaggggcggggagtcttcgagctctcggacgaaagggcagcgaacccgatcgtgccctcttttgacatgagtaatgaaggatcttatttcttcggagacaatgcagaggagtacgacaattaa

>coding sequence of pHWAichi68-NP-T146A
atggcgtcccaaggcaccaaacggtcttatgaacagatggaaactgatggggaacgccagaatgcaactgagatcagagcatccgtcgggaagatgattgatggaattggacgattctacatccaaatgtgcactgaacttaaactcagtgattatgaggggcgactgatccagaacagcttaacaatagagagaatggtgctctctgcttttgacgaaagaaggaataaatatctggaagaacatcccagcgcggggaaggatcctaagaaaactggaggacccatatacaagagagtagatagaaagtggatgagggaactcgtcctttatgacaaagaagaaataaggcgaatctggcgccaagccaataatggtgatgatgcaacagctggtctgactcacatgatgatctggcattccaatttgaatgatgcaacataccagaggacaagagctcttgttcgcaccggcatggatcccaggatgtgctctctgatgcagggttcgactctccctaggaggtctggagctgcaggcgctgcagtcaaaggagttgggacaatggtgatggagttgataaggatgatcaaacgtgggatcaatgatcggaacttctggagaggtgaaaatggacgaaaaacaaggagtgcttacgagagaatgtgcaacattctcaaaggaaaatttcaaacagctgcacaaagggcaatgatggatcaagtgagagaaagtcggaacccaggaaatgctgagatcgaagatctcatctttctggcacggtctgcactcatattgagagggtcagttgctcacaaatcttgtctgcccgcctgtgtgtatggacctgccgtagccagtggctacgacttcgaaaaagagggatactctttagtgggaatagaccctttcaaactgcttcaaaacagccaagtatacagcctaatcagaccgaacgagaatccagcacacaagagtcagctggtgtggatggcatgcaattctgctgcatttgaagatctaagagtattaagcttcatcagagggaccaaagtatccccaagggggaaactttccactagaggagtacaaattgcttcaaatgaaaacatggatgctatggaatcaagtactcttgaactgagaagcaggtactgggccataagaaccagaagtggaggaaacactaatcaacagagggcctctgcaggtcaaatcagtgtgcaacctgcattttctgtgcaaagaaacctcccatttgacaaaccaaccatcatggcagcattcactgggaatacagagggaagaacatcagacatgagggcagaaattataaggatgatggaaggtgcaaaaccagaagaaatgtccttccaggggcggggagtcttcgagctctcggacgaaagggcagcgaacccgatcgtgccctcttttgacatgagtaatgaaggatcttatttcttcggagacaatgcagaggagtacgacaattaa

>coding sequence of pHWAichi68-NP-V186I
atggcgtcccaaggcaccaaacggtcttatgaacagatggaaactgatggggaacgccagaatgcaactgagatcagagcatccgtcgggaagatgattgatggaattggacgattctacatccaaatgtgcactgaacttaaactcagtgattatgaggggcgactgatccagaacagcttaacaatagagagaatggtgctctctgcttttgacgaaagaaggaataaatatctggaagaacatcccagcgcggggaaggatcctaagaaaactggaggacccatatacaagagagtagatagaaagtggatgagggaactcgtcctttatgacaaagaagaaataaggcgaatctggcgccaagccaataatggtgatgatgcaacagctggtctgactcacatgatgatctggcattccaatttgaatgatacaacataccagaggacaagagctcttgttcgcaccggcatggatcccaggatgtgctctctgatgcagggttcgactctccctaggaggtctggagctgcaggcgctgcagtcaaaggaatcgggacaatggtgatggagttgataaggatgatcaaacgtgggatcaatgatcggaacttctggagaggtgaaaatggacgaaaaacaaggagtgcttacgagagaatgtgcaacattctcaaaggaaaatttcaaacagctgcacaaagggcaatgatggatcaagtgagagaaagtcggaacccaggaaatgctgagatcgaagatctcatctttctggcacggtctgcactcatattgagagggtcagttgctcacaaatcttgtctgcccgcctgtgtgtatggacctgccgtagccagtggctacgacttcgaaaaagagggatactctttagtgggaatagaccctttcaaactgcttcaaaacagccaagtatacagcctaatcagaccgaacgagaatccagcacacaagagtcagctggtgtggatggcatgcaattctgctgcatttgaagatctaagagtattaagcttcatcagagggaccaaagtatccccaagggggaaactttccactagaggagtacaaattgcttcaaatgaaaacatggatgctatggaatcaagtactcttgaactgagaagcaggtactgggccataagaaccagaagtggaggaaacactaatcaacagagggcctctgcaggtcaaatcagtgtgcaacctgcattttctgtgcaaagaaacctcccatttgacaaaccaaccatcatggcagcattcactgggaatacagagggaagaacatcagacatgagggcagaaattataaggatgatggaaggtgcaaaaccagaagaaatgtccttccaggggcggggagtcttcgagctctcggacgaaagggcagcgaacccgatcgtgccctcttttgacatgagtaatgaaggatcttatttcttcggagacaatgcagaggagtacgacaattaa

>coding sequence of pHWAichi68-NP-I197V
atggcgtcccaaggcaccaaacggtcttatgaacagatggaaactgatggggaacgccagaatgcaactgagatcagagcatccgtcgggaagatgattgatggaattggacgattctacatccaaatgtgcactgaacttaaactcagtgattatgaggggcgactgatccagaacagcttaacaatagagagaatggtgctctctgcttttgacgaaagaaggaataaatatctggaagaacatcccagcgcggggaaggatcctaagaaaactggaggacccatatacaagagagtagatagaaagtggatgagggaactcgtcctttatgacaaagaagaaataaggcgaatctggcgccaagccaataatggtgatgatgcaacagctggtctgactcacatgatgatctggcattccaatttgaatgatacaacataccagaggacaagagctcttgttcgcaccggcatggatcccaggatgtgctctctgatgcagggttcgactctccctaggaggtctggagctgcaggcgctgcagtcaaaggagttgggacaatggtgatggagttgataaggatggtcaaacgtgggatcaatgatcggaacttctggagaggtgaaaatggacgaaaaacaaggagtgcttacgagagaatgtgcaacattctcaaaggaaaatttcaaacagctgcacaaagggcaatgatggatcaagtgagagaaagtcggaacccaggaaatgctgagatcgaagatctcatctttctggcacggtctgcactcatattgagagggtcagttgctcacaaatcttgtctgcccgcctgtgtgtatggacctgccgtagccagtggctacgacttcgaaaaagagggatactctttagtgggaatagaccctttcaaactgcttcaaaacagccaagtatacagcctaatcagaccgaacgagaatccagcacacaagagtcagctggtgtggatggcatgcaattctgctgcatttgaagatctaagagtattaagcttcatcagagggaccaaagtatccccaagggggaaactttccactagaggagtacaaattgcttcaaatgaaaacatggatgctatggaatcaagtactcttgaactgagaagcaggtactgggccataagaaccagaagtggaggaaacactaatcaacagagggcctctgcaggtcaaatcagtgtgcaacctgcattttctgtgcaaagaaacctcccatttgacaaaccaaccatcatggcagcattcactgggaatacagagggaagaacatcagacatgagggcagaaattataaggatgatggaaggtgcaaaaccagaagaaatgtccttccaggggcggggagtcttcgagctctcggacgaaagggcagcgaacccgatcgtgccctcttttgacatgagtaatgaaggatcttatttcttcggagacaatgcagaggagtacgacaattaa

>coding sequence of pHWAichi68-NP-S217G
atggcgtcccaaggcaccaaacggtcttatgaacagatggaaactgatggggaacgccagaatgcaactgagatcagagcatccgtcgggaagatgattgatggaattggacgattctacatccaaatgtgcactgaacttaaactcagtgattatgaggggcgactgatccagaacagcttaacaatagagagaatggtgctctctgcttttgacgaaagaaggaataaatatctggaagaacatcccagcgcggggaaggatcctaagaaaactggaggacccatatacaagagagtagatagaaagtggatgagggaactcgtcctttatgacaaagaagaaataaggcgaatctggcgccaagccaataatggtgatgatgcaacagctggtctgactcacatgatgatctggcattccaatttgaatgatacaacataccagaggacaagagctcttgttcgcaccggcatggatcccaggatgtgctctctgatgcagggttcgactctccctaggaggtctggagctgcaggcgctgcagtcaaaggagttgggacaatggtgatggagttgataaggatgatcaaacgtgggatcaatgatcggaacttctggagaggtgaaaatggacgaaaaacaaggggtgcttacgagagaatgtgcaacattctcaaaggaaaatttcaaacagctgcacaaagggcaatgatggatcaagtgagagaaagtcggaacccaggaaatgctgagatcgaagatctcatctttctggcacggtctgcactcatattgagagggtcagttgctcacaaatcttgtctgcccgcctgtgtgtatggacctgccgtagccagtggctacgacttcgaaaaagagggatactctttagtgggaatagaccctttcaaactgcttcaaaacagccaagtatacagcctaatcagaccgaacgagaatccagcacacaagagtcagctggtgtggatggcatgcaattctgctgcatttgaagatctaagagtattaagcttcatcagagggaccaaagtatccccaagggggaaactttccactagaggagtacaaattgcttcaaatgaaaacatggatgctatggaatcaagtactcttgaactgagaagcaggtactgggccataagaaccagaagtggaggaaacactaatcaacagagggcctctgcaggtcaaatcagtgtgcaacctgcattttctgtgcaaagaaacctcccatttgacaaaccaaccatcatggcagcattcactgggaatacagagggaagaacatcagacatgagggcagaaattataaggatgatggaaggtgcaaaaccagaagaaatgtccttccaggggcggggagtcttcgagctctcggacgaaagggcagcgaacccgatcgtgccctcttttgacatgagtaatgaaggatcttatttcttcggagacaatgcagaggagtacgacaattaa

>coding sequence of pHWAichi68-NP-M239V
atggcgtcccaaggcaccaaacggtcttatgaacagatggaaactgatggggaacgccagaatgcaactgagatcagagcatccgtcgggaagatgattgatggaattggacgattctacatccaaatgtgcactgaacttaaactcagtgattatgaggggcgactgatccagaacagcttaacaatagagagaatggtgctctctgcttttgacgaaagaaggaataaatatctggaagaacatcccagcgcggggaaggatcctaagaaaactggaggacccatatacaagagagtagatagaaagtggatgagggaactcgtcctttatgacaaagaagaaataaggcgaatctggcgccaagccaataatggtgatgatgcaacagctggtctgactcacatgatgatctggcattccaatttgaatgatacaacataccagaggacaagagctcttgttcgcaccggcatggatcccaggatgtgctctctgatgcagggttcgactctccctaggaggtctggagctgcaggcgctgcagtcaaaggagttgggacaatggtgatggagttgataaggatgatcaaacgtgggatcaatgatcggaacttctggagaggtgaaaatggacgaaaaacaaggagtgcttacgagagaatgtgcaacattctcaaaggaaaatttcaaacagctgcacaaagggcaatggtggatcaagtgagagaaagtcggaacccaggaaatgctgagatcgaagatctcatctttctggcacggtctgcactcatattgagagggtcagttgctcacaaatcttgtctgcccgcctgtgtgtatggacctgccgtagccagtggctacgacttcgaaaaagagggatactctttagtgggaatagaccctttcaaactgcttcaaaacagccaagtatacagcctaatcagaccgaacgagaatccagcacacaagagtcagctggtgtggatggcatgcaattctgctgcatttgaagatctaagagtattaagcttcatcagagggaccaaagtatccccaagggggaaactttccactagaggagtacaaattgcttcaaatgaaaacatggatgctatggaatcaagtactcttgaactgagaagcaggtactgggccataagaaccagaagtggaggaaacactaatcaacagagggcctctgcaggtcaaatcagtgtgcaacctgcattttctgtgcaaagaaacctcccatttgacaaaccaaccatcatggcagcattcactgggaatacagagggaagaacatcagacatgagggcagaaattataaggatgatggaaggtgcaaaaccagaagaaatgtccttccaggggcggggagtcttcgagctctcggacgaaagggcagcgaacccgatcgtgccctcttttgacatgagtaatgaaggatcttatttcttcggagacaatgcagaggagtacgacaattaa

>coding sequence of pHWAichi68-NP-L259S
atggcgtcccaaggcaccaaacggtcttatgaacagatggaaactgatggggaacgccagaatgcaactgagatcagagcatccgtcgggaagatgattgatggaattggacgattctacatccaaatgtgcactgaacttaaactcagtgattatgaggggcgactgatccagaacagcttaacaatagagagaatggtgctctctgcttttgacgaaagaaggaataaatatctggaagaacatcccagcgcggggaaggatcctaagaaaactggaggacccatatacaagagagtagatagaaagtggatgagggaactcgtcctttatgacaaagaagaaataaggcgaatctggcgccaagccaataatggtgatgatgcaacagctggtctgactcacatgatgatctggcattccaatttgaatgatacaacataccagaggacaagagctcttgttcgcaccggcatggatcccaggatgtgctctctgatgcagggttcgactctccctaggaggtctggagctgcaggcgctgcagtcaaaggagttgggacaatggtgatggagttgataaggatgatcaaacgtgggatcaatgatcggaacttctggagaggtgaaaatggacgaaaaacaaggagtgcttacgagagaatgtgcaacattctcaaaggaaaatttcaaacagctgcacaaagggcaatgatggatcaagtgagagaaagtcggaacccaggaaatgctgagatcgaagatctcatctttagtgcacggtctgcactcatattgagagggtcagttgctcacaaatcttgtctgcccgcctgtgtgtatggacctgccgtagccagtggctacgacttcgaaaaagagggatactctttagtgggaatagaccctttcaaactgcttcaaaacagccaagtatacagcctaatcagaccgaacgagaatccagcacacaagagtcagctggtgtggatggcatgcaattctgctgcatttgaagatctaagagtattaagcttcatcagagggaccaaagtatccccaagggggaaactttccactagaggagtacaaattgcttcaaatgaaaacatggatgctatggaatcaagtactcttgaactgagaagcaggtactgggccataagaaccagaagtggaggaaacactaatcaacagagggcctctgcaggtcaaatcagtgtgcaacctgcattttctgtgcaaagaaacctcccatttgacaaaccaaccatcatggcagcattcactgggaatacagagggaagaacatcagacatgagggcagaaattataaggatgatggaaggtgcaaaaccagaagaaatgtccttccaggggcggggagtcttcgagctctcggacgaaagggcagcgaacccgatcgtgccctcttttgacatgagtaatgaaggatcttatttcttcggagacaatgcagaggagtacgacaattaa

>coding sequence of pHWAichi68-NP-V280A
atggcgtcccaaggcaccaaacggtcttatgaacagatggaaactgatggggaacgccagaatgcaactgagatcagagcatccgtcgggaagatgattgatggaattggacgattctacatccaaatgtgcactgaacttaaactcagtgattatgaggggcgactgatccagaacagcttaacaatagagagaatggtgctctctgcttttgacgaaagaaggaataaatatctggaagaacatcccagcgcggggaaggatcctaagaaaactggaggacccatatacaagagagtagatagaaagtggatgagggaactcgtcctttatgacaaagaagaaataaggcgaatctggcgccaagccaataatggtgatgatgcaacagctggtctgactcacatgatgatctggcattccaatttgaatgatacaacataccagaggacaagagctcttgttcgcaccggcatggatcccaggatgtgctctctgatgcagggttcgactctccctaggaggtctggagctgcaggcgctgcagtcaaaggagttgggacaatggtgatggagttgataaggatgatcaaacgtgggatcaatgatcggaacttctggagaggtgaaaatggacgaaaaacaaggagtgcttacgagagaatgtgcaacattctcaaaggaaaatttcaaacagctgcacaaagggcaatgatggatcaagtgagagaaagtcggaacccaggaaatgctgagatcgaagatctcatctttctggcacggtctgcactcatattgagagggtcagttgctcacaaatcttgtctgcccgcctgtgcgtatggacctgccgtagccagtggctacgacttcgaaaaagagggatactctttagtgggaatagaccctttcaaactgcttcaaaacagccaagtatacagcctaatcagaccgaacgagaatccagcacacaagagtcagctggtgtggatggcatgcaattctgctgcatttgaagatctaagagtattaagcttcatcagagggaccaaagtatccccaagggggaaactttccactagaggagtacaaattgcttcaaatgaaaacatggatgctatggaatcaagtactcttgaactgagaagcaggtactgggccataagaaccagaagtggaggaaacactaatcaacagagggcctctgcaggtcaaatcagtgtgcaacctgcattttctgtgcaaagaaacctcccatttgacaaaccaaccatcatggcagcattcactgggaatacagagggaagaacatcagacatgagggcagaaattataaggatgatggaaggtgcaaaaccagaagaaatgtccttccaggggcggggagtcttcgagctctcggacgaaagggcagcgaacccgatcgtgccctcttttgacatgagtaatgaaggatcttatttcttcggagacaatgcagaggagtacgacaattaa

>coding sequence of pHWAichi68-NP-A286S
atggcgtcccaaggcaccaaacggtcttatgaacagatggaaactgatggggaacgccagaatgcaactgagatcagagcatccgtcgggaagatgattgatggaattggacgattctacatccaaatgtgcactgaacttaaactcagtgattatgaggggcgactgatccagaacagcttaacaatagagagaatggtgctctctgcttttgacgaaagaaggaataaatatctggaagaacatcccagcgcggggaaggatcctaagaaaactggaggacccatatacaagagagtagatagaaagtggatgagggaactcgtcctttatgacaaagaagaaataaggcgaatctggcgccaagccaataatggtgatgatgcaacagctggtctgactcacatgatgatctggcattccaatttgaatgatacaacataccagaggacaagagctcttgttcgcaccggcatggatcccaggatgtgctctctgatgcagggttcgactctccctaggaggtctggagctgcaggcgctgcagtcaaaggagttgggacaatggtgatggagttgataaggatgatcaaacgtgggatcaatgatcggaacttctggagaggtgaaaatggacgaaaaacaaggagtgcttacgagagaatgtgcaacattctcaaaggaaaatttcaaacagctgcacaaagggcaatgatggatcaagtgagagaaagtcggaacccaggaaatgctgagatcgaagatctcatctttctggcacggtctgcactcatattgagagggtcagttgctcacaaatcttgtctgcccgcctgtgtgtatggacctgccgtatccagtggctacgacttcgaaaaagagggatactctttagtgggaatagaccctttcaaactgcttcaaaacagccaagtatacagcctaatcagaccgaacgagaatccagcacacaagagtcagctggtgtggatggcatgcaattctgctgcatttgaagatctaagagtattaagcttcatcagagggaccaaagtatccccaagggggaaactttccactagaggagtacaaattgcttcaaatgaaaacatggatgctatggaatcaagtactcttgaactgagaagcaggtactgggccataagaaccagaagtggaggaaacactaatcaacagagggcctctgcaggtcaaatcagtgtgcaacctgcattttctgtgcaaagaaacctcccatttgacaaaccaaccatcatggcagcattcactgggaatacagagggaagaacatcagacatgagggcagaaattataaggatgatggaaggtgcaaaaccagaagaaatgtccttccaggggcggggagtcttcgagctctcggacgaaagggcagcgaacccgatcgtgccctcttttgacatgagtaatgaaggatcttatttcttcggagacaatgcagaggagtacgacaattaa

>coding sequence of pHWAichi68-NP-V312I
atggcgtcccaaggcaccaaacggtcttatgaacagatggaaactgatggggaacgccagaatgcaactgagatcagagcatccgtcgggaagatgattgatggaattggacgattctacatccaaatgtgcactgaacttaaactcagtgattatgaggggcgactgatccagaacagcttaacaatagagagaatggtgctctctgcttttgacgaaagaaggaataaatatctggaagaacatcccagcgcggggaaggatcctaagaaaactggaggacccatatacaagagagtagatagaaagtggatgagggaactcgtcctttatgacaaagaagaaataaggcgaatctggcgccaagccaataatggtgatgatgcaacagctggtctgactcacatgatgatctggcattccaatttgaatgatacaacataccagaggacaagagctcttgttcgcaccggcatggatcccaggatgtgctctctgatgcagggttcgactctccctaggaggtctggagctgcaggcgctgcagtcaaaggagttgggacaatggtgatggagttgataaggatgatcaaacgtgggatcaatgatcggaacttctggagaggtgaaaatggacgaaaaacaaggagtgcttacgagagaatgtgcaacattctcaaaggaaaatttcaaacagctgcacaaagggcaatgatggatcaagtgagagaaagtcggaacccaggaaatgctgagatcgaagatctcatctttctggcacggtctgcactcatattgagagggtcagttgctcacaaatcttgtctgcccgcctgtgtgtatggacctgccgtagccagtggctacgacttcgaaaaagagggatactctttagtgggaatagaccctttcaaactgcttcaaaacagccaaatatacagcctaatcagaccgaacgagaatccagcacacaagagtcagctggtgtggatggcatgcaattctgctgcatttgaagatctaagagtattaagcttcatcagagggaccaaagtatccccaagggggaaactttccactagaggagtacaaattgcttcaaatgaaaacatggatgctatggaatcaagtactcttgaactgagaagcaggtactgggccataagaaccagaagtggaggaaacactaatcaacagagggcctctgcaggtcaaatcagtgtgcaacctgcattttctgtgcaaagaaacctcccatttgacaaaccaaccatcatggcagcattcactgggaatacagagggaagaacatcagacatgagggcagaaattataaggatgatggaaggtgcaaaaccagaagaaatgtccttccaggggcggggagtcttcgagctctcggacgaaagggcagcgaacccgatcgtgccctcttttgacatgagtaatgaaggatcttatttcttcggagacaatgcagaggagtacgacaattaa

>coding sequence of pHWAichi68-NP-N334H
atggcgtcccaaggcaccaaacggtcttatgaacagatggaaactgatggggaacgccagaatgcaactgagatcagagcatccgtcgggaagatgattgatggaattggacgattctacatccaaatgtgcactgaacttaaactcagtgattatgaggggcgactgatccagaacagcttaacaatagagagaatggtgctctctgcttttgacgaaagaaggaataaatatctggaagaacatcccagcgcggggaaggatcctaagaaaactggaggacccatatacaagagagtagatagaaagtggatgagggaactcgtcctttatgacaaagaagaaataaggcgaatctggcgccaagccaataatggtgatgatgcaacagctggtctgactcacatgatgatctggcattccaatttgaatgatacaacataccagaggacaagagctcttgttcgcaccggcatggatcccaggatgtgctctctgatgcagggttcgactctccctaggaggtctggagctgcaggcgctgcagtcaaaggagttgggacaatggtgatggagttgataaggatgatcaaacgtgggatcaatgatcggaacttctggagaggtgaaaatggacgaaaaacaaggagtgcttacgagagaatgtgcaacattctcaaaggaaaatttcaaacagctgcacaaagggcaatgatggatcaagtgagagaaagtcggaacccaggaaatgctgagatcgaagatctcatctttctggcacggtctgcactcatattgagagggtcagttgctcacaaatcttgtctgcccgcctgtgtgtatggacctgccgtagccagtggctacgacttcgaaaaagagggatactctttagtgggaatagaccctttcaaactgcttcaaaacagccaagtatacagcctaatcagaccgaacgagaatccagcacacaagagtcagctggtgtggatggcatgccattctgctgcatttgaagatctaagagtattaagcttcatcagagggaccaaagtatccccaagggggaaactttccactagaggagtacaaattgcttcaaatgaaaacatggatgctatggaatcaagtactcttgaactgagaagcaggtactgggccataagaaccagaagtggaggaaacactaatcaacagagggcctctgcaggtcaaatcagtgtgcaacctgcattttctgtgcaaagaaacctcccatttgacaaaccaaccatcatggcagcattcactgggaatacagagggaagaacatcagacatgagggcagaaattataaggatgatggaaggtgcaaaaccagaagaaatgtccttccaggggcggggagtcttcgagctctcggacgaaagggcagcgaacccgatcgtgccctcttttgacatgagtaatgaaggatcttatttcttcggagacaatgcagaggagtacgacaattaa

>coding sequence of pHWAichi68-NP-V343L
atggcgtcccaaggcaccaaacggtcttatgaacagatggaaactgatggggaacgccagaatgcaactgagatcagagcatccgtcgggaagatgattgatggaattggacgattctacatccaaatgtgcactgaacttaaactcagtgattatgaggggcgactgatccagaacagcttaacaatagagagaatggtgctctctgcttttgacgaaagaaggaataaatatctggaagaacatcccagcgcggggaaggatcctaagaaaactggaggacccatatacaagagagtagatagaaagtggatgagggaactcgtcctttatgacaaagaagaaataaggcgaatctggcgccaagccaataatggtgatgatgcaacagctggtctgactcacatgatgatctggcattccaatttgaatgatacaacataccagaggacaagagctcttgttcgcaccggcatggatcccaggatgtgctctctgatgcagggttcgactctccctaggaggtctggagctgcaggcgctgcagtcaaaggagttgggacaatggtgatggagttgataaggatgatcaaacgtgggatcaatgatcggaacttctggagaggtgaaaatggacgaaaaacaaggagtgcttacgagagaatgtgcaacattctcaaaggaaaatttcaaacagctgcacaaagggcaatgatggatcaagtgagagaaagtcggaacccaggaaatgctgagatcgaagatctcatctttctggcacggtctgcactcatattgagagggtcagttgctcacaaatcttgtctgcccgcctgtgtgtatggacctgccgtagccagtggctacgacttcgaaaaagagggatactctttagtgggaatagaccctttcaaactgcttcaaaacagccaagtatacagcctaatcagaccgaacgagaatccagcacacaagagtcagctggtgtggatggcatgcaattctgctgcatttgaagatctaagattgttaagcttcatcagagggaccaaagtatccccaagggggaaactttccactagaggagtacaaattgcttcaaatgaaaacatggatgctatggaatcaagtactcttgaactgagaagcaggtactgggccataagaaccagaagtggaggaaacactaatcaacagagggcctctgcaggtcaaatcagtgtgcaacctgcattttctgtgcaaagaaacctcccatttgacaaaccaaccatcatggcagcattcactgggaatacagagggaagaacatcagacatgagggcagaaattataaggatgatggaaggtgcaaaaccagaagaaatgtccttccaggggcggggagtcttcgagctctcggacgaaagggcagcgaacccgatcgtgccctcttttgacatgagtaatgaaggatcttatttcttcggagacaatgcagaggagtacgacaattaa

>coding sequence of pHWAichi68-NP-A373T
atggcgtcccaaggcaccaaacggtcttatgaacagatggaaactgatggggaacgccagaatgcaactgagatcagagcatccgtcgggaagatgattgatggaattggacgattctacatccaaatgtgcactgaacttaaactcagtgattatgaggggcgactgatccagaacagcttaacaatagagagaatggtgctctctgcttttgacgaaagaaggaataaatatctggaagaacatcccagcgcggggaaggatcctaagaaaactggaggacccatatacaagagagtagatagaaagtggatgagggaactcgtcctttatgacaaagaagaaataaggcgaatctggcgccaagccaataatggtgatgatgcaacagctggtctgactcacatgatgatctggcattccaatttgaatgatacaacataccagaggacaagagctcttgttcgcaccggcatggatcccaggatgtgctctctgatgcagggttcgactctccctaggaggtctggagctgcaggcgctgcagtcaaaggagttgggacaatggtgatggagttgataaggatgatcaaacgtgggatcaatgatcggaacttctggagaggtgaaaatggacgaaaaacaaggagtgcttacgagagaatgtgcaacattctcaaaggaaaatttcaaacagctgcacaaagggcaatgatggatcaagtgagagaaagtcggaacccaggaaatgctgagatcgaagatctcatctttctggcacggtctgcactcatattgagagggtcagttgctcacaaatcttgtctgcccgcctgtgtgtatggacctgccgtagccagtggctacgacttcgaaaaagagggatactctttagtgggaatagaccctttcaaactgcttcaaaacagccaagtatacagcctaatcagaccgaacgagaatccagcacacaagagtcagctggtgtggatggcatgcaattctgctgcatttgaagatctaagagtattaagcttcatcagagggaccaaagtatccccaagggggaaactttccactagaggagtacaaattgcttcaaatgaaaacatggatactatggaatcaagtactcttgaactgagaagcaggtactgggccataagaaccagaagtggaggaaacactaatcaacagagggcctctgcaggtcaaatcagtgtgcaacctgcattttctgtgcaaagaaacctcccatttgacaaaccaaccatcatggcagcattcactgggaatacagagggaagaacatcagacatgagggcagaaattataaggatgatggaaggtgcaaaaccagaagaaatgtccttccaggggcggggagtcttcgagctctcggacgaaagggcagcgaacccgatcgtgccctcttttgacatgagtaatgaaggatcttatttcttcggagacaatgcagaggagtacgacaattaa

>coding sequence of pHWAichi68-NP-T373N
atggcgtcccaaggcaccaaacggtcttatgaacagatggaaactgatggggaacgccagaatgcaactgagatcagagcatccgtcgggaagatgattgatggaattggacgattctacatccaaatgtgcactgaacttaaactcagtgattatgaggggcgactgatccagaacagcttaacaatagagagaatggtgctctctgcttttgacgaaagaaggaataaatatctggaagaacatcccagcgcggggaaggatcctaagaaaactggaggacccatatacaagagagtagatagaaagtggatgagggaactcgtcctttatgacaaagaagaaataaggcgaatctggcgccaagccaataatggtgatgatgcaacagctggtctgactcacatgatgatctggcattccaatttgaatgatacaacataccagaggacaagagctcttgttcgcaccggcatggatcccaggatgtgctctctgatgcagggttcgactctccctaggaggtctggagctgcaggcgctgcagtcaaaggagttgggacaatggtgatggagttgataaggatgatcaaacgtgggatcaatgatcggaacttctggagaggtgaaaatggacgaaaaacaaggagtgcttacgagagaatgtgcaacattctcaaaggaaaatttcaaacagctgcacaaagggcaatgatggatcaagtgagagaaagtcggaacccaggaaatgctgagatcgaagatctcatctttctggcacggtctgcactcatattgagagggtcagttgctcacaaatcttgtctgcccgcctgtgtgtatggacctgccgtagccagtggctacgacttcgaaaaagagggatactctttagtgggaatagaccctttcaaactgcttcaaaacagccaagtatacagcctaatcagaccgaacgagaatccagcacacaagagtcagctggtgtggatggcatgcaattctgctgcatttgaagatctaagagtattaagcttcatcagagggaccaaagtatccccaagggggaaactttccactagaggagtacaaattgcttcaaatgaaaacatggataatatggaatcaagtactcttgaactgagaagcaggtactgggccataagaaccagaagtggaggaaacactaatcaacagagggcctctgcaggtcaaatcagtgtgcaacctgcattttctgtgcaaagaaacctcccatttgacaaaccaaccatcatggcagcattcactgggaatacagagggaagaacatcagacatgagggcagaaattataaggatgatggaaggtgcaaaaccagaagaaatgtccttccaggggcggggagtcttcgagctctcggacgaaagggcagcgaacccgatcgtgccctcttttgacatgagtaatgaaggatcttatttcttcggagacaatgcagaggagtacgacaattaa

>coding sequence of pHWAichi68-NP-E375G
atggcgtcccaaggcaccaaacggtcttatgaacagatggaaactgatggggaacgccagaatgcaactgagatcagagcatccgtcgggaagatgattgatggaattggacgattctacatccaaatgtgcactgaacttaaactcagtgattatgaggggcgactgatccagaacagcttaacaatagagagaatggtgctctctgcttttgacgaaagaaggaataaatatctggaagaacatcccagcgcggggaaggatcctaagaaaactggaggacccatatacaagagagtagatagaaagtggatgagggaactcgtcctttatgacaaagaagaaataaggcgaatctggcgccaagccaataatggtgatgatgcaacagctggtctgactcacatgatgatctggcattccaatttgaatgatacaacataccagaggacaagagctcttgttcgcaccggcatggatcccaggatgtgctctctgatgcagggttcgactctccctaggaggtctggagctgcaggcgctgcagtcaaaggagttgggacaatggtgatggagttgataaggatgatcaaacgtgggatcaatgatcggaacttctggagaggtgaaaatggacgaaaaacaaggagtgcttacgagagaatgtgcaacattctcaaaggaaaatttcaaacagctgcacaaagggcaatgatggatcaagtgagagaaagtcggaacccaggaaatgctgagatcgaagatctcatctttctggcacggtctgcactcatattgagagggtcagttgctcacaaatcttgtctgcccgcctgtgtgtatggacctgccgtagccagtggctacgacttcgaaaaagagggatactctttagtgggaatagaccctttcaaactgcttcaaaacagccaagtatacagcctaatcagaccgaacgagaatccagcacacaagagtcagctggtgtggatggcatgcaattctgctgcatttgaagatctaagagtattaagcttcatcagagggaccaaagtatccccaagggggaaactttccactagaggagtacaaattgcttcaaatgaaaacatggatgctatgggatcaagtactcttgaactgagaagcaggtactgggccataagaaccagaagtggaggaaacactaatcaacagagggcctctgcaggtcaaatcagtgtgcaacctgcattttctgtgcaaagaaacctcccatttgacaaaccaaccatcatggcagcattcactgggaatacagagggaagaacatcagacatgagggcagaaattataaggatgatggaaggtgcaaaaccagaagaaatgtccttccaggggcggggagtcttcgagctctcggacgaaagggcagcgaacccgatcgtgccctcttttgacatgagtaatgaaggatcttatttcttcggagacaatgcagaggagtacgacaattaa

>coding sequence of pHWAichi68-NP-R384G
atggcgtcccaaggcaccaaacggtcttatgaacagatggaaactgatggggaacgccagaatgcaactgagatcagagcatccgtcgggaagatgattgatggaattggacgattctacatccaaatgtgcactgaacttaaactcagtgattatgaggggcgactgatccagaacagcttaacaatagagagaatggtgctctctgcttttgacgaaagaaggaataaatatctggaagaacatcccagcgcggggaaggatcctaagaaaactggaggacccatatacaagagagtagatagaaagtggatgagggaactcgtcctttatgacaaagaagaaataaggcgaatctggcgccaagccaataatggtgatgatgcaacagctggtctgactcacatgatgatctggcattccaatttgaatgatacaacataccagaggacaagagctcttgttcgcaccggcatggatcccaggatgtgctctctgatgcagggttcgactctccctaggaggtctggagctgcaggcgctgcagtcaaaggagttgggacaatggtgatggagttgataaggatgatcaaacgtgggatcaatgatcggaacttctggagaggtgaaaatggacgaaaaacaaggagtgcttacgagagaatgtgcaacattctcaaaggaaaatttcaaacagctgcacaaagggcaatgatggatcaagtgagagaaagtcggaacccaggaaatgctgagatcgaagatctcatctttctggcacggtctgcactcatattgagagggtcagttgctcacaaatcttgtctgcccgcctgtgtgtatggacctgccgtagccagtggctacgacttcgaaaaagagggatactctttagtgggaatagaccctttcaaactgcttcaaaacagccaagtatacagcctaatcagaccgaacgagaatccagcacacaagagtcagctggtgtggatggcatgcaattctgctgcatttgaagatctaagagtattaagcttcatcagagggaccaaagtatccccaagggggaaactttccactagaggagtacaaattgcttcaaatgaaaacatggatgctatggaatcaagtactcttgaactgagaagcgggtactgggccataagaaccagaagtggaggaaacactaatcaacagagggcctctgcaggtcaaatcagtgtgcaacctgcattttctgtgcaaagaaacctcccatttgacaaaccaaccatcatggcagcattcactgggaatacagagggaagaacatcagacatgagggcagaaattataaggatgatggaaggtgcaaaaccagaagaaatgtccttccaggggcggggagtcttcgagctctcggacgaaagggcagcgaacccgatcgtgccctcttttgacatgagtaatgaaggatcttatttcttcggagacaatgcagaggagtacgacaattaa

>coding sequence of pHWAichi68-NP-I406T
atggcgtcccaaggcaccaaacggtcttatgaacagatggaaactgatggggaacgccagaatgcaactgagatcagagcatccgtcgggaagatgattgatggaattggacgattctacatccaaatgtgcactgaacttaaactcagtgattatgaggggcgactgatccagaacagcttaacaatagagagaatggtgctctctgcttttgacgaaagaaggaataaatatctggaagaacatcccagcgcggggaaggatcctaagaaaactggaggacccatatacaagagagtagatagaaagtggatgagggaactcgtcctttatgacaaagaagaaataaggcgaatctggcgccaagccaataatggtgatgatgcaacagctggtctgactcacatgatgatctggcattccaatttgaatgatacaacataccagaggacaagagctcttgttcgcaccggcatggatcccaggatgtgctctctgatgcagggttcgactctccctaggaggtctggagctgcaggcgctgcagtcaaaggagttgggacaatggtgatggagttgataaggatgatcaaacgtgggatcaatgatcggaacttctggagaggtgaaaatggacgaaaaacaaggagtgcttacgagagaatgtgcaacattctcaaaggaaaatttcaaacagctgcacaaagggcaatgatggatcaagtgagagaaagtcggaacccaggaaatgctgagatcgaagatctcatctttctggcacggtctgcactcatattgagagggtcagttgctcacaaatcttgtctgcccgcctgtgtgtatggacctgccgtagccagtggctacgacttcgaaaaagagggatactctttagtgggaatagaccctttcaaactgcttcaaaacagccaagtatacagcctaatcagaccgaacgagaatccagcacacaagagtcagctggtgtggatggcatgcaattctgctgcatttgaagatctaagagtattaagcttcatcagagggaccaaagtatccccaagggggaaactttccactagaggagtacaaattgcttcaaatgaaaacatggatgctatggaatcaagtactcttgaactgagaagcaggtactgggccataagaaccagaagtggaggaaacactaatcaacagagggcctctgcaggtcaaaccagtgtgcaacctgcattttctgtgcaaagaaacctcccatttgacaaaccaaccatcatggcagcattcactgggaatacagagggaagaacatcagacatgagggcagaaattataaggatgatggaaggtgcaaaaccagaagaaatgtccttccaggggcggggagtcttcgagctctcggacgaaagggcagcgaacccgatcgtgccctcttttgacatgagtaatgaaggatcttatttcttcggagacaatgcagaggagtacgacaattaa

>coding sequence of pHWAichi68-NP-A411T
atggcgtcccaaggcaccaaacggtcttatgaacagatggaaactgatggggaacgccagaatgcaactgagatcagagcatccgtcgggaagatgattgatggaattggacgattctacatccaaatgtgcactgaacttaaactcagtgattatgaggggcgactgatccagaacagcttaacaatagagagaatggtgctctctgcttttgacgaaagaaggaataaatatctggaagaacatcccagcgcggggaaggatcctaagaaaactggaggacccatatacaagagagtagatagaaagtggatgagggaactcgtcctttatgacaaagaagaaataaggcgaatctggcgccaagccaataatggtgatgatgcaacagctggtctgactcacatgatgatctggcattccaatttgaatgatacaacataccagaggacaagagctcttgttcgcaccggcatggatcccaggatgtgctctctgatgcagggttcgactctccctaggaggtctggagctgcaggcgctgcagtcaaaggagttgggacaatggtgatggagttgataaggatgatcaaacgtgggatcaatgatcggaacttctggagaggtgaaaatggacgaaaaacaaggagtgcttacgagagaatgtgcaacattctcaaaggaaaatttcaaacagctgcacaaagggcaatgatggatcaagtgagagaaagtcggaacccaggaaatgctgagatcgaagatctcatctttctggcacggtctgcactcatattgagagggtcagttgctcacaaatcttgtctgcccgcctgtgtgtatggacctgccgtagccagtggctacgacttcgaaaaagagggatactctttagtgggaatagaccctttcaaactgcttcaaaacagccaagtatacagcctaatcagaccgaacgagaatccagcacacaagagtcagctggtgtggatggcatgcaattctgctgcatttgaagatctaagagtattaagcttcatcagagggaccaaagtatccccaagggggaaactttccactagaggagtacaaattgcttcaaatgaaaacatggatgctatggaatcaagtactcttgaactgagaagcaggtactgggccataagaaccagaagtggaggaaacactaatcaacagagggcctctgcaggtcaaatcagtgtgcaacctacgttttctgtgcaaagaaacctcccatttgacaaaccaaccatcatggcagcattcactgggaatacagagggaagaacatcagacatgagggcagaaattataaggatgatggaaggtgcaaaaccagaagaaatgtccttccaggggcggggagtcttcgagctctcggacgaaagggcagcgaacccgatcgtgccctcttttgacatgagtaatgaaggatcttatttcttcggagacaatgcagaggagtacgacaattaa

>coding sequence of pHWAichi68-NP-D421E
atggcgtcccaaggcaccaaacggtcttatgaacagatggaaactgatggggaacgccagaatgcaactgagatcagagcatccgtcgggaagatgattgatggaattggacgattctacatccaaatgtgcactgaacttaaactcagtgattatgaggggcgactgatccagaacagcttaacaatagagagaatggtgctctctgcttttgacgaaagaaggaataaatatctggaagaacatcccagcgcggggaaggatcctaagaaaactggaggacccatatacaagagagtagatagaaagtggatgagggaactcgtcctttatgacaaagaagaaataaggcgaatctggcgccaagccaataatggtgatgatgcaacagctggtctgactcacatgatgatctggcattccaatttgaatgatacaacataccagaggacaagagctcttgttcgcaccggcatggatcccaggatgtgctctctgatgcagggttcgactctccctaggaggtctggagctgcaggcgctgcagtcaaaggagttgggacaatggtgatggagttgataaggatgatcaaacgtgggatcaatgatcggaacttctggagaggtgaaaatggacgaaaaacaaggagtgcttacgagagaatgtgcaacattctcaaaggaaaatttcaaacagctgcacaaagggcaatgatggatcaagtgagagaaagtcggaacccaggaaatgctgagatcgaagatctcatctttctggcacggtctgcactcatattgagagggtcagttgctcacaaatcttgtctgcccgcctgtgtgtatggacctgccgtagccagtggctacgacttcgaaaaagagggatactctttagtgggaatagaccctttcaaactgcttcaaaacagccaagtatacagcctaatcagaccgaacgagaatccagcacacaagagtcagctggtgtggatggcatgcaattctgctgcatttgaagatctaagagtattaagcttcatcagagggaccaaagtatccccaagggggaaactttccactagaggagtacaaattgcttcaaatgaaaacatggatgctatggaatcaagtactcttgaactgagaagcaggtactgggccataagaaccagaagtggaggaaacactaatcaacagagggcctctgcaggtcaaatcagtgtgcaacctgcattttctgtgcaaagaaacctcccatttgaaaaaccaaccatcatggcagcattcactgggaatacagagggaagaacatcagacatgagggcagaaattataaggatgatggaaggtgcaaaaccagaagaaatgtccttccaggggcggggagtcttcgagctctcggacgaaagggcagcgaacccgatcgtgccctcttttgacatgagtaatgaaggatcttatttcttcggagacaatgcagaggagtacgacaattaa

>coding sequence of pHWAichi68-NP-P423S
atggcgtcccaaggcaccaaacggtcttatgaacagatggaaactgatggggaacgccagaatgcaactgagatcagagcatccgtcgggaagatgattgatggaattggacgattctacatccaaatgtgcactgaacttaaactcagtgattatgaggggcgactgatccagaacagcttaacaatagagagaatggtgctctctgcttttgacgaaagaaggaataaatatctggaagaacatcccagcgcggggaaggatcctaagaaaactggaggacccatatacaagagagtagatagaaagtggatgagggaactcgtcctttatgacaaagaagaaataaggcgaatctggcgccaagccaataatggtgatgatgcaacagctggtctgactcacatgatgatctggcattccaatttgaatgatacaacataccagaggacaagagctcttgttcgcaccggcatggatcccaggatgtgctctctgatgcagggttcgactctccctaggaggtctggagctgcaggcgctgcagtcaaaggagttgggacaatggtgatggagttgataaggatgatcaaacgtgggatcaatgatcggaacttctggagaggtgaaaatggacgaaaaacaaggagtgcttacgagagaatgtgcaacattctcaaaggaaaatttcaaacagctgcacaaagggcaatgatggatcaagtgagagaaagtcggaacccaggaaatgctgagatcgaagatctcatctttctggcacggtctgcactcatattgagagggtcagttgctcacaaatcttgtctgcccgcctgtgtgtatggacctgccgtagccagtggctacgacttcgaaaaagagggatactctttagtgggaatagaccctttcaaactgcttcaaaacagccaagtatacagcctaatcagaccgaacgagaatccagcacacaagagtcagctggtgtggatggcatgcaattctgctgcatttgaagatctaagagtattaagcttcatcagagggaccaaagtatccccaagggggaaactttccactagaggagtacaaattgcttcaaatgaaaacatggatgctatggaatcaagtactcttgaactgagaagcaggtactgggccataagaaccagaagtggaggaaacactaatcaacagagggcctctgcaggtcaaatcagtgtgcaacctgcattttctgtgcaaagaaacctcccatttgacaaatcaaccatcatggcagcattcactgggaatacagagggaagaacatcagacatgagggcagaaattataaggatgatggaaggtgcaaaaccagaagaaatgtccttccaggggcggggagtcttcgagctctcggacgaaagggcagcgaacccgatcgtgccctcttttgacatgagtaatgaaggatcttatttcttcggagacaatgcagaggagtacgacaattaa

>coding sequence of pHWAichi68-NP-I425V
atggcgtcccaaggcaccaaacggtcttatgaacagatggaaactgatggggaacgccagaatgcaactgagatcagagcatccgtcgggaagatgattgatggaattggacgattctacatccaaatgtgcactgaacttaaactcagtgattatgaggggcgactgatccagaacagcttaacaatagagagaatggtgctctctgcttttgacgaaagaaggaataaatatctggaagaacatcccagcgcggggaaggatcctaagaaaactggaggacccatatacaagagagtagatagaaagtggatgagggaactcgtcctttatgacaaagaagaaataaggcgaatctggcgccaagccaataatggtgatgatgcaacagctggtctgactcacatgatgatctggcattccaatttgaatgatacaacataccagaggacaagagctcttgttcgcaccggcatggatcccaggatgtgctctctgatgcagggttcgactctccctaggaggtctggagctgcaggcgctgcagtcaaaggagttgggacaatggtgatggagttgataaggatgatcaaacgtgggatcaatgatcggaacttctggagaggtgaaaatggacgaaaaacaaggagtgcttacgagagaatgtgcaacattctcaaaggaaaatttcaaacagctgcacaaagggcaatgatggatcaagtgagagaaagtcggaacccaggaaatgctgagatcgaagatctcatctttctggcacggtctgcactcatattgagagggtcagttgctcacaaatcttgtctgcccgcctgtgtgtatggacctgccgtagccagtggctacgacttcgaaaaagagggatactctttagtgggaatagaccctttcaaactgcttcaaaacagccaagtatacagcctaatcagaccgaacgagaatccagcacacaagagtcagctggtgtggatggcatgcaattctgctgcatttgaagatctaagagtattaagcttcatcagagggaccaaagtatccccaagggggaaactttccactagaggagtacaaattgcttcaaatgaaaacatggatgctatggaatcaagtactcttgaactgagaagcaggtactgggccataagaaccagaagtggaggaaacactaatcaacagagggcctctgcaggtcaaatcagtgtgcaacctgcattttctgtgcaaagaaacctcccatttgacaaaccaaccgtcatggcagcattcactgggaatacagagggaagaacatcagacatgagggcagaaattataaggatgatggaaggtgcaaaaccagaagaaatgtccttccaggggcggggagtcttcgagctctcggacgaaagggcagcgaacccgatcgtgccctcttttgacatgagtaatgaaggatcttatttcttcggagacaatgcagaggagtacgacaattaa

>coding sequence of pHWAichi68-NP-M456V
atggcgtcccaaggcaccaaacggtcttatgaacagatggaaactgatggggaacgccagaatgcaactgagatcagagcatccgtcgggaagatgattgatggaattggacgattctacatccaaatgtgcactgaacttaaactcagtgattatgaggggcgactgatccagaacagcttaacaatagagagaatggtgctctctgcttttgacgaaagaaggaataaatatctggaagaacatcccagcgcggggaaggatcctaagaaaactggaggacccatatacaagagagtagatagaaagtggatgagggaactcgtcctttatgacaaagaagaaataaggcgaatctggcgccaagccaataatggtgatgatgcaacagctggtctgactcacatgatgatctggcattccaatttgaatgatacaacataccagaggacaagagctcttgttcgcaccggcatggatcccaggatgtgctctctgatgcagggttcgactctccctaggaggtctggagctgcaggcgctgcagtcaaaggagttgggacaatggtgatggagttgataaggatgatcaaacgtgggatcaatgatcggaacttctggagaggtgaaaatggacgaaaaacaaggagtgcttacgagagaatgtgcaacattctcaaaggaaaatttcaaacagctgcacaaagggcaatgatggatcaagtgagagaaagtcggaacccaggaaatgctgagatcgaagatctcatctttctggcacggtctgcactcatattgagagggtcagttgctcacaaatcttgtctgcccgcctgtgtgtatggacctgccgtagccagtggctacgacttcgaaaaagagggatactctttagtgggaatagaccctttcaaactgcttcaaaacagccaagtatacagcctaatcagaccgaacgagaatccagcacacaagagtcagctggtgtggatggcatgcaattctgctgcatttgaagatctaagagtattaagcttcatcagagggaccaaagtatccccaagggggaaactttccactagaggagtacaaattgcttcaaatgaaaacatggatgctatggaatcaagtactcttgaactgagaagcaggtactgggccataagaaccagaagtggaggaaacactaatcaacagagggcctctgcaggtcaaatcagtgtgcaacctgcattttctgtgcaaagaaacctcccatttgacaaaccaaccatcatggcagcattcactgggaatacagagggaagaacatcagacatgagggcagaaattataaggatgatggaaggtgcaaaaccagaagaagtgtccttccaggggcggggagtcttcgagctctcggacgaaagggcagcgaacccgatcgtgccctcttttgacatgagtaatgaaggatcttatttcttcggagacaatgcagaggagtacgacaattaa

>coding sequence of pHWAichi68-NP-Q459R
atggcgtcccaaggcaccaaacggtcttatgaacagatggaaactgatggggaacgccagaatgcaactgagatcagagcatccgtcgggaagatgattgatggaattggacgattctacatccaaatgtgcactgaacttaaactcagtgattatgaggggcgactgatccagaacagcttaacaatagagagaatggtgctctctgcttttgacgaaagaaggaataaatatctggaagaacatcccagcgcggggaaggatcctaagaaaactggaggacccatatacaagagagtagatagaaagtggatgagggaactcgtcctttatgacaaagaagaaataaggcgaatctggcgccaagccaataatggtgatgatgcaacagctggtctgactcacatgatgatctggcattccaatttgaatgatacaacataccagaggacaagagctcttgttcgcaccggcatggatcccaggatgtgctctctgatgcagggttcgactctccctaggaggtctggagctgcaggcgctgcagtcaaaggagttgggacaatggtgatggagttgataaggatgatcaaacgtgggatcaatgatcggaacttctggagaggtgaaaatggacgaaaaacaaggagtgcttacgagagaatgtgcaacattctcaaaggaaaatttcaaacagctgcacaaagggcaatgatggatcaagtgagagaaagtcggaacccaggaaatgctgagatcgaagatctcatctttctggcacggtctgcactcatattgagagggtcagttgctcacaaatcttgtctgcccgcctgtgtgtatggacctgccgtagccagtggctacgacttcgaaaaagagggatactctttagtgggaatagaccctttcaaactgcttcaaaacagccaagtatacagcctaatcagaccgaacgagaatccagcacacaagagtcagctggtgtggatggcatgcaattctgctgcatttgaagatctaagagtattaagcttcatcagagggaccaaagtatccccaagggggaaactttccactagaggagtacaaattgcttcaaatgaaaacatggatgctatggaatcaagtactcttgaactgagaagcaggtactgggccataagaaccagaagtggaggaaacactaatcaacagagggcctctgcaggtcaaatcagtgtgcaacctgcattttctgtgcaaagaaacctcccatttgacaaaccaaccatcatggcagcattcactgggaatacagagggaagaacatcagacatgagggcagaaattataaggatgatggaaggtgcaaaaccagaagaaatgtccttccgggggcggggagtcttcgagctctcggacgaaagggcagcgaacccgatcgtgccctcttttgacatgagtaatgaaggatcttatttcttcggagacaatgcagaggagtacgacaattaa

>coding sequence of pHWAichi68-NP-R470K
atggcgtcccaaggcaccaaacggtcttatgaacagatggaaactgatggggaacgccagaatgcaactgagatcagagcatccgtcgggaagatgattgatggaattggacgattctacatccaaatgtgcactgaacttaaactcagtgattatgaggggcgactgatccagaacagcttaacaatagagagaatggtgctctctgcttttgacgaaagaaggaataaatatctggaagaacatcccagcgcggggaaggatcctaagaaaactggaggacccatatacaagagagtagatagaaagtggatgagggaactcgtcctttatgacaaagaagaaataaggcgaatctggcgccaagccaataatggtgatgatgcaacagctggtctgactcacatgatgatctggcattccaatttgaatgatacaacataccagaggacaagagctcttgttcgcaccggcatggatcccaggatgtgctctctgatgcagggttcgactctccctaggaggtctggagctgcaggcgctgcagtcaaaggagttgggacaatggtgatggagttgataaggatgatcaaacgtgggatcaatgatcggaacttctggagaggtgaaaatggacgaaaaacaaggagtgcttacgagagaatgtgcaacattctcaaaggaaaatttcaaacagctgcacaaagggcaatgatggatcaagtgagagaaagtcggaacccaggaaatgctgagatcgaagatctcatctttctggcacggtctgcactcatattgagagggtcagttgctcacaaatcttgtctgcccgcctgtgtgtatggacctgccgtagccagtggctacgacttcgaaaaagagggatactctttagtgggaatagaccctttcaaactgcttcaaaacagccaagtatacagcctaatcagaccgaacgagaatccagcacacaagagtcagctggtgtggatggcatgcaattctgctgcatttgaagatctaagagtattaagcttcatcagagggaccaaagtatccccaagggggaaactttccactagaggagtacaaattgcttcaaatgaaaacatggatgctatggaatcaagtactcttgaactgagaagcaggtactgggccataagaaccagaagtggaggaaacactaatcaacagagggcctctgcaggtcaaatcagtgtgcaacctgcattttctgtgcaaagaaacctcccatttgacaaaccaaccatcatggcagcattcactgggaatacagagggaagaacatcagacatgagggcagaaattataaggatgatggaaggtgcaaaaccagaagaaatgtccttccaggggcggggagtcttcgagctctcggacgaaaaggcagcgaacccgatcgtgccctcttttgacatgagtaatgaaggatcttatttcttcggagacaatgcagaggagtacgacaattaa

>coding sequence of pHWAichi68-NP-A472T
atggcgtcccaaggcaccaaacggtcttatgaacagatggaaactgatggggaacgccagaatgcaactgagatcagagcatccgtcgggaagatgattgatggaattggacgattctacatccaaatgtgcactgaacttaaactcagtgattatgaggggcgactgatccagaacagcttaacaatagagagaatggtgctctctgcttttgacgaaagaaggaataaatatctggaagaacatcccagcgcggggaaggatcctaagaaaactggaggacccatatacaagagagtagatagaaagtggatgagggaactcgtcctttatgacaaagaagaaataaggcgaatctggcgccaagccaataatggtgatgatgcaacagctggtctgactcacatgatgatctggcattccaatttgaatgatacaacataccagaggacaagagctcttgttcgcaccggcatggatcccaggatgtgctctctgatgcagggttcgactctccctaggaggtctggagctgcaggcgctgcagtcaaaggagttgggacaatggtgatggagttgataaggatgatcaaacgtgggatcaatgatcggaacttctggagaggtgaaaatggacgaaaaacaaggagtgcttacgagagaatgtgcaacattctcaaaggaaaatttcaaacagctgcacaaagggcaatgatggatcaagtgagagaaagtcggaacccaggaaatgctgagatcgaagatctcatctttctggcacggtctgcactcatattgagagggtcagttgctcacaaatcttgtctgcccgcctgtgtgtatggacctgccgtagccagtggctacgacttcgaaaaagagggatactctttagtgggaatagaccctttcaaactgcttcaaaacagccaagtatacagcctaatcagaccgaacgagaatccagcacacaagagtcagctggtgtggatggcatgcaattctgctgcatttgaagatctaagagtattaagcttcatcagagggaccaaagtatccccaagggggaaactttccactagaggagtacaaattgcttcaaatgaaaacatggatgctatggaatcaagtactcttgaactgagaagcaggtactgggccataagaaccagaagtggaggaaacactaatcaacagagggcctctgcaggtcaaatcagtgtgcaacctgcattttctgtgcaaagaaacctcccatttgacaaaccaaccatcatggcagcattcactgggaatacagagggaagaacatcagacatgagggcagaaattataaggatgatggaaggtgcaaaaccagaagaaatgtccttccaggggcggggagtcttcgagctctcggacgaaagggcaacgaacccgatcgtgccctcttttgacatgagtaatgaaggatcttatttcttcggagacaatgcagaggagtacgacaattaa

>coding sequence of pHWAichi68-NP-Step_2
atggcgtcccaaggcaccaaacggtcttatgaacagatggaaactgatggggaacgccagaatgcaactgagatcagagcatccgtcgggaagatgattgatggaattggacgattctacatccaaatgtgcactgaacttaaactcagtgattatgaggggcgactgatccagaacagcttaacaatagagagaatggtgctctctgcttttgacgaaagaaggaataaatatctggaagaacatcccagcgcggggaaggatcctaagaaaactggaggacccatatacaagagagtagatggaaagtggatgagggaactcgtcctttatgacaaagaagaaataaggcgaatctggcgccaagccaataatggtgatgatgcaacagctggtctgactcacatgatgatctggcattccaatttgaatgatacaacataccagaggacaagagctcttgttcgcaccggcatggatcccaggatgtgctctctgatgcagggttcgactctccctaggaggtctggagctgcaggcgctgcagtcaaaggagttgggacaatggtgatggagttgataaggatgatcaaacgtgggatcaatgatcggaacttctggagaggtgaaaatggacgaaaaacaaggagtgcttacgagagaatgtgcaacattctcaaaggaaaatttcaaacagctgcacaaagggcaatgatggatcaagtgagagaaagtcggaacccaggaaatgctgagatcgaagatctcatctttctggcacggtctgcactcatattgagagggtcagttgctcacaaatcttgtctgcccgcctgtgtgtatggacctgccgtagccagtggctacgacttcgaaaaagagggatactctttagtgggaatagaccctttcaaactgcttcaaaacagccaagtatacagcctaatcagaccgaacgagaatccagcacacaagagtcagctggtgtggatggcatgcaattctgctgcatttgaagatctaagagtattaagcttcatcagagggaccaaagtatccccaagggggaaactttccactagaggagtacaaattgcttcaaatgaaaacatggatgctatggaatcaagtactcttgaactgagaagcaggtactgggccataagaaccagaagtggaggaaacactaatcaacagagggcctctgcaggtcaaatcagtgtgcaacctgcattttctgtgcaaagaaacctcccatttgacaaaccaaccatcatggcagcattcactgggaatacagagggaagaacatcagacatgagggcagaaattataaggatgatggaaggtgcaaaaccagaagaaatgtccttccaggggcggggagtcttcgagctctcggacgaaaaggcagcgaacccgatcgtgccctcttttgacatgagtaatgaaggatcttatttcttcggagacaatgcagaggagtacgacaattaa

>coding sequence of pHWAichi68-NP-Step_3
atggcgtcccaaggcaccaaacggtcttatgaacagatggaaactgatggggaacgccagaatgcaactgagatcagagcatccgtcgggaagatgattgatggaattggacgattctacatccaaatgtgcactgaacttaaactcagtgattatgaggggcgactgatccagaacagcttaacaatagagagaatggtgctctctgcttttgacgaaagaaggaataaatatctggaagaacatcccagcgcggggaaggatcctaagaaaactggaggacccatatacaagagagtagatggaaagtggatgagggaactcgtcctttatgacaaagaagaaataaggcgaatctggcgccaagccaataatggtgatgatgcaacagctggtctgactcacatgatgatctggcattccaatttgaatgatacaacataccagaggacaagagctcttgttcgcaccggcatggatcccaggatgtgctctctgatgcagggttcgactctccctaggaggtctggagctgcaggcgctgcagtcaaaggagttgggacaatggtgatggagttgataaggatgatcaaacgtgggatcaatgatcggaacttctggagaggtgaaaatggacgaaaaacaaggggtgcttacgagagaatgtgcaacattctcaaaggaaaatttcaaacagctgcacaaagggcaatgatggatcaagtgagagaaagtcggaacccaggaaatgctgagatcgaagatctcatctttctggcacggtctgcactcatattgagagggtcagttgctcacaaatcttgtctgcccgcctgtgtgtatggacctgccgtagccagtggctacgacttcgaaaaagagggatactctttagtgggaatagaccctttcaaactgcttcaaaacagccaagtatacagcctaatcagaccgaacgagaatccagcacacaagagtcagctggtgtggatggcatgcaattctgctgcatttgaagatctaagagtattaagcttcatcagagggaccaaagtatccccaagggggaaactttccactagaggagtacaaattgcttcaaatgaaaacatggatgctatggaatcaagtactcttgaactgagaagcaggtactgggccataagaaccagaagtggaggaaacactaatcaacagagggcctctgcaggtcaaatcagtgtgcaacctgcattttctgtgcaaagaaacctcccatttgacaaaccaaccatcatggcagcattcactgggaatacagagggaagaacatcagacatgagggcagaaattataaggatgatggaaggtgcaaaaccagaagaaatgtccttccaggggcggggagtcttcgagctctcggacgaaaaggcagcgaacccgatcgtgccctcttttgacatgagtaatgaaggatcttatttcttcggagacaatgcagaggagtacgacaattaa

>coding sequence of pHWAichi68-NP-Step_8
atggcgtcccaaggcaccaaacggtcttatgaacagatggaaactgatggggaacgccagaatgcaactgagatcagagcatccgtcgggaagatgattgatggaattggacgattctacatccaaatgtgcactgaacttaaactcagtgattatgaggggcgactgatccagaacagcttaacaatagagagaatggtgctctctgcttttgacgaaagaaggaatagatatctggaagaacatcccagcgcggggaaggatcctaagaaaactggaggacccatatacaagagagtagatggaaagtggatgagggaactcgtcctttatgacaaagaagaaataaggcgaatctggcgccaagccaataatggtgatgatgcaacagctggtctgactcacatgatgatctggcattccaatttgaatgatacaacataccagaggacaagagctcttgttcgcaccggcatggatcccaggatgtgctctctgatgcagggttcgactctccctaggaggtctggagctgcaggcgctgcagtcaaaggagttgggacaatggtgatggagttgataaggatgatcaaacgtgggatcaatgatcggaacttctggagaggtgaaaatggacgaaaaacaaggggtgcttacgagagaatgtgcaacattctcaaaggaaaatttcaaacagctgcacaaagggcaatgatggatcaagtgagagaaagtcggaacccaggaaatgctgagatcgaagatctcatctttctggcacggtctgcactcatattgagagggtcagttgctcacaaatcttgtctgcccgcctgtgtgtatggacctgccgtagccagtggctacgacttcgaaaaagagggatactctttagtgggaatagaccctttcaaactgcttcaaaacagccaagtatacagcctaatcagaccgaacgagaatccagcacacaagagtcagctggtgtggatggcatgcaattctgctgcatttgaagatctaagagtattaagcttcatcagagggaccaaagtatccccaagggggaaactttccactagaggagtacaaattgcttcaaatgaaaacatggatactatggaatcaagtactcttgaactgagaagcaggtactgggccataagaaccagaagtggaggaaacactaatcaacagagggcctctgcaggtcaaatcagtgtgcaacctgcattttctgtgcaaagaaacctcccatttgacaaaccaaccatcatggcagcattcactgggaatacagagggaagaacatcagacatgagggcagaaattataaggatgatggaaggtgcaaaaccagaagaagtgtccttccgggggcggggagtcttcgagctctcggacgaaaaggcaacgaacccgatcgtgccctcttttgacatgagtaatgaaggatcttatttcttcggagacaatgcagaggagtacgacaattaa

>coding sequence of pHWAichi68-NP-Step_10
atggcgtcccaaggcaccaaacggtcttatgaacagatggaaactgatggggaacgccagaatgcaactgagatcagagcatccgtcgggaagatgattgatggaattggacgattctacatccaaatgtgcactgaacttaaactcagtgattatgaggggcgactgatccagaacagcttaacaatagagagaatggtgctctctgcttttgacgaaagaaggaatagatatctggaagaacatcccagcgcggggaaggatcctaagaaaactggaggacccatatacaagagagtagatggaaagtggatgagggaactcgtcctttatgacaaagaagaaataaggcgaatctggcgccaagccaataatggtgatgatgcaacagctggtctgactcacatgatgatctggcattccaatttgaatgatacaacataccagaggacaagagctcttgttcgcaccggcatggatcccaggatgtgctctctgatgcagggttcgactctccctaggaggtctggagctgcaggcgctgcagtcaaaggagttgggacaatggtgatggagttgataaggatgatcaaacgtgggatcaatgatcggaacttctggagaggtgaaaatggacgaaaaacaaggggtgcttacgagagaatgtgcaacattctcaaaggaaaatttcaaacagctgcacaaagggcaatgatggatcaagtgagagaaagtcggaacccaggaaatgctgagatcgaagatctcatctttctggcacggtctgcactcatattgagagggtcagttgctcacaaatcttgtctgcccgcctgtgtgtatggacctgccgtagccagtggctacgacttcgaaaaagagggatactctttagtgggaatagaccctttcaaactgcttcaaaacagccaagtatacagcctaatcagaccgaacgagaatccagcacacaagagtcagctggtgtggatggcatgcaattctgctgcatttgaagatctaagattgttaagcttcatcagagggaccaaagtatccccaagggggaaactttccactagaggagtacaaattgcttcaaatgaaaacatggatactatggaatcaagtactcttgaactgagaagcaggtactgggccataagaaccagaagtggaggaaacactaatcaacagagggcctctgcaggtcaaatcagtgtgcaacctgcattttctgtgcaaagaaacctcccatttgacaaatcaaccatcatggcagcattcactgggaatacagagggaagaacatcagacatgagggcagaaattataaggatgatggaaggtgcaaaaccagaagaagtgtccttccgggggcggggagtcttcgagctctcggacgaaaaggcaacgaacccgatcgtgccctcttttgacatgagtaatgaaggatcttatttcttcggagacaatgcagaggagtacgacaattaa

>coding sequence of pHWAichi68-NP-Step_10-L259S
atggcgtcccaaggcaccaaacggtcttatgaacagatggaaactgatggggaacgccagaatgcaactgagatcagagcatccgtcgggaagatgattgatggaattggacgattctacatccaaatgtgcactgaacttaaactcagtgattatgaggggcgactgatccagaacagcttaacaatagagagaatggtgctctctgcttttgacgaaagaaggaatagatatctggaagaacatcccagcgcggggaaggatcctaagaaaactggaggacccatatacaagagagtagatggaaagtggatgagggaactcgtcctttatgacaaagaagaaataaggcgaatctggcgccaagccaataatggtgatgatgcaacagctggtctgactcacatgatgatctggcattccaatttgaatgatacaacataccagaggacaagagctcttgttcgcaccggcatggatcccaggatgtgctctctgatgcagggttcgactctccctaggaggtctggagctgcaggcgctgcagtcaaaggagttgggacaatggtgatggagttgataaggatgatcaaacgtgggatcaatgatcggaacttctggagaggtgaaaatggacgaaaaacaaggggtgcttacgagagaatgtgcaacattctcaaaggaaaatttcaaacagctgcacaaagggcaatgatggatcaagtgagagaaagtcggaacccaggaaatgctgagatcgaagatctcatctttagtgcacggtctgcactcatattgagagggtcagttgctcacaaatcttgtctgcccgcctgtgtgtatggacctgccgtagccagtggctacgacttcgaaaaagagggatactctttagtgggaatagaccctttcaaactgcttcaaaacagccaagtatacagcctaatcagaccgaacgagaatccagcacacaagagtcagctggtgtggatggcatgcaattctgctgcatttgaagatctaagattgttaagcttcatcagagggaccaaagtatccccaagggggaaactttccactagaggagtacaaattgcttcaaatgaaaacatggatactatggaatcaagtactcttgaactgagaagcaggtactgggccataagaaccagaagtggaggaaacactaatcaacagagggcctctgcaggtcaaatcagtgtgcaacctgcattttctgtgcaaagaaacctcccatttgacaaatcaaccatcatggcagcattcactgggaatacagagggaagaacatcagacatgagggcagaaattataaggatgatggaaggtgcaaaaccagaagaagtgtccttccgggggcggggagtcttcgagctctcggacgaaaaggcaacgaacccgatcgtgccctcttttgacatgagtaatgaaggatcttatttcttcggagacaatgcagaggagtacgacaattaa

>coding sequence of pHWAichi68-NP-Step_10-N334H
atggcgtcccaaggcaccaaacggtcttatgaacagatggaaactgatggggaacgccagaatgcaactgagatcagagcatccgtcgggaagatgattgatggaattggacgattctacatccaaatgtgcactgaacttaaactcagtgattatgaggggcgactgatccagaacagcttaacaatagagagaatggtgctctctgcttttgacgaaagaaggaatagatatctggaagaacatcccagcgcggggaaggatcctaagaaaactggaggacccatatacaagagagtagatggaaagtggatgagggaactcgtcctttatgacaaagaagaaataaggcgaatctggcgccaagccaataatggtgatgatgcaacagctggtctgactcacatgatgatctggcattccaatttgaatgatacaacataccagaggacaagagctcttgttcgcaccggcatggatcccaggatgtgctctctgatgcagggttcgactctccctaggaggtctggagctgcaggcgctgcagtcaaaggagttgggacaatggtgatggagttgataaggatgatcaaacgtgggatcaatgatcggaacttctggagaggtgaaaatggacgaaaaacaaggggtgcttacgagagaatgtgcaacattctcaaaggaaaatttcaaacagctgcacaaagggcaatgatggatcaagtgagagaaagtcggaacccaggaaatgctgagatcgaagatctcatctttctggcacggtctgcactcatattgagagggtcagttgctcacaaatcttgtctgcccgcctgtgtgtatggacctgccgtagccagtggctacgacttcgaaaaagagggatactctttagtgggaatagaccctttcaaactgcttcaaaacagccaagtatacagcctaatcagaccgaacgagaatccagcacacaagagtcagctggtgtggatggcatgccattctgctgcatttgaagatctaagattgttaagcttcatcagagggaccaaagtatccccaagggggaaactttccactagaggagtacaaattgcttcaaatgaaaacatggatactatggaatcaagtactcttgaactgagaagcaggtactgggccataagaaccagaagtggaggaaacactaatcaacagagggcctctgcaggtcaaatcagtgtgcaacctgcattttctgtgcaaagaaacctcccatttgacaaatcaaccatcatggcagcattcactgggaatacagagggaagaacatcagacatgagggcagaaattataaggatgatggaaggtgcaaaaccagaagaagtgtccttccgggggcggggagtcttcgagctctcggacgaaaaggcaacgaacccgatcgtgccctcttttgacatgagtaatgaaggatcttatttcttcggagacaatgcagaggagtacgacaattaa

>coding sequence of pHWAichi68-NP-Step_12
atggcgtcccaaggcaccaaacggtcttatgaacagatggaaactgatggggaacgccagaatgcaactgagatcagagcatccgtcgggaagatgattgatggaattggacgattctacatccaaatgtgcactgaacttaaactcagtgattatgaggggcgactgatccagaacagcttaacaatagagagaatggtgctctctgcttttgacgaaagaaggaatagatatctggaagaacatcccagcgcggggaaggatcctaagaaaactggaggacccatatacaagagagtagatggaaagtggatgagggaactcgtcctttatgacaaagaagaaataaggcgaatctggcgccaagccaataatggtgatgatgcaacagctggtctgactcacatgatgatctggcattccaatttgaatgatacaacataccagaggacaagagctcttgttcgcaccggcatggatcccaggatgtgctctctgatgcagggttcgactctccctaggaggtctggagctgcaggcgctgcagtcaaaggagttgggacaatggtgatggagttgataaggatgatcaaacgtgggatcaatgatcggaacttctggagaggtgaaaatggacgaaaaacaaggggtgcttacgagagaatgtgcaacattctcaaaggaaaatttcaaacagctgcacaaagggcaatgatggatcaagtgagagaaagtcggaacccaggaaatgctgagatcgaagatctcatctttagtgcacggtctgcactcatattgagagggtcagttgctcacaaatcttgtctgcccgcctgtgtgtatggacctgccgtagccagtggctacgacttcgaaaaagagggatactctttagtgggaatagaccctttcaaactgcttcaaaacagccaagtatacagcctaatcagaccgaacgagaatccagcacacaagagtcagctggtgtggatggcatgccattctgctgcatttgaagatctaagattgttaagcttcatcagagggaccaaagtatccccaagggggaaactttccactagaggagtacaaattgcttcaaatgaaaacatggatactatggaatcaagtactcttgaactgagaagcaggtactgggccataagaaccagaagtggaggaaacactaatcaacagagggcctctgcaggtcaaatcagtgtgcaacctgcattttctgtgcaaagaaacctcccatttgacaaatcaaccatcatggcagcattcactgggaatacagagggaagaacatcagacatgagggcagaaattataaggatgatggaaggtgcaaaaccagaagaagtgtccttccgggggcggggagtcttcgagctctcggacgaaaaggcaacgaacccgatcgtgccctcttttgacatgagtaatgaaggatcttatttcttcggagacaatgcagaggagtacgacaattaa

>coding sequence of pHWAichi68-NP-Step_13
atggcgtcccaaggcaccaaacggtcttatgaacagatggaaactgatggggaacgccagaatgcaactgagatcagagcatccgtcgggaagatgattgatggaattggacgattctacatccaaatgtgcactgaacttaaactcagtgattatgaggggcgactgatccagaacagcttaacaatagagagaatggtgctctctgcttttgacgaaagaaggaatagatatctggaagaacatcccagcgcggggaaggatcctaagaaaactggaggacccatatacaagagagtagatggaaagtggatgagggaactcgtcctttatgacaaagaagaaataaggcgaatctggcgccaagccaataatggtgatgatgcaacagctggtctgactcacatgatgatctggcattccaatttgaatgatacaacataccagaggacaagagctcttgttcgcaccggcatggatcccaggatgtgctctctgatgcagggttcgactctccctaggaggtctggagctgcaggcgctgcagtcaaaggagttgggacaatggtgatggagttgataaggatgatcaaacgtgggatcaatgatcggaacttctggagaggtgaaaatggacgaaaaacaaggagtgcttacgagagaatgtgcaacattctcaaaggaaaatttcaaacagctgcacaaagggcaatgatggatcaagtgagagaaagtcggaacccaggaaatgctgagatcgaagatctcatctttagtgcacggtctgcactcatattgagagggtcagttgctcacaaatcttgtctgcccgcctgtgtgtatggacctgccgtagccagtggctacgacttcgaaaaagagggatactctttagtgggaatagaccctttcaaactgcttcaaaacagccaagtatacagcctaatcagaccgaacgagaatccagcacacaagagtcagctggtgtggatggcatgccattctgctgcatttgaagatctaagattgttaagcttcatcagagggaccaaagtatccccaagggggaaactttccactagaggagtacaaattgcttcaaatgaaaacatggatactatggaatcaagtactcttgaactgagaagcaggtactgggccataagaaccagaagtggaggaaacactaatcaacagagggcctctgcaggtcaaatcagtgtgcaacctgcattttctgtgcaaagaaacctcccatttgacaaatcaaccatcatggcagcattcactgggaatacagagggaagaacatcagacatgagggcagaaattataaggatgatggaaggtgcaaaaccagaagaagtgtccttccgggggcggggagtcttcgagctctcggacgaaaaggcaacgaacccgatcgtgccctcttttgacatgagtaatgaaggatcttatttcttcggagacaatgcagaggagtacgacaattaa

>coding sequence of pHWAichi68-NP-Step_14
atggcgtcccaaggcaccaaacggtcttatgaacagatggaaactgatggggaacgccagaatgcaactgagatcagagcatccgtcgggaagatgattgatggaattggacgattctacatccaaatgtgcactgaacttaaactcagtgattatgaggggcgactgatccagaacagcttaacaatagagagaatggtgctctctgcttttgacgaaagaaggaatagatatctggaagaacatcccagcgcggggaaggatcctaagaaaactggaggacccatatacaagagagtagatggaaagtggatgagggaactcgtcctttatgacaaagaagaaataaggcgaatctggcgccaagccaataatggtgatgatgcaacagctggtctgactcacatgatgatctggcattccaatttgaatgatacaacataccagaggacaagagctcttgttcgcaccggcatggatcccaggatgtgctctctgatgcagggttcgactctccctaggaggtctggagctgcaggcgctgcagtcaaaggagttgggacaatggtgatggagttgataaggatgatcaaacgtgggatcaatgatcggaacttctggagaggtgaaaatggacgaaaaacaaggagtgcttacgagagaatgtgcaacattctcaaaggaaaatttcaaacagctgcacaaagggcaatgatggatcaagtgagagaaagtcggaacccaggaaatgctgagatcgaagatctcatctttagtgcacggtctgcactcatattgagagggtcagttgctcacaaatcttgtctgcccgcctgtgtgtatggacctgccgtagccagtggctacgacttcgaaaaagagggatactctttagtgggaatagaccctttcaaactgcttcaaaacagccaagtatacagcctaatcagaccgaacgagaatccagcacacaagagtcagctggtgtggatggcatgccattctgctgcatttgaagatctaagattgttaagcttcatcagagggaccaaagtatccccaagggggaaactttccactagaggagtacaaattgcttcaaatgaaaacatggatactatggaatcaagtactcttgaactgagaagcaggtactgggccataagaaccagaagtggaggaaacactaatcaacagagggcctctgcaggtcaaatcagtgtgcaacctacgttttctgtgcaaagaaacctcccatttgacaaatcaaccatcatggcagcattcactgggaatacagagggaagaacatcagacatgagggcagaaattataaggatgatggaaggtgcaaaaccagaagaagtgtccttccgggggcggggagtcttcgagctctcggacgaaaaggcaacgaacccgatcgtgccctcttttgacatgagtaatgaaggatcttatttcttcggagacaatgcagaggagtacgacaattaa

>coding sequence of pHWAichi68-NP-Step_15
atggcgtcccaaggcaccaaacggtcttatgaacagatggaaactgatggggaacgccagaatgcaactgagatcagagcatccgtcgggaagatgattgatggaattggacgattctacatccaaatgtgcactgaacttaaactcagtgattatgaggggcgactgatccagaacagcttaacaatagagagaatggtgctctctgcttttgacgaaagaaggaatagatatctggaagaacatcccagcgcggggaaggatcctaagaaaactggaggacccatatacaagagagtagatggaaagtggatgagggaactcgtcctttatgacaaagaagaaataaggcgaatctggcgccaagccaataatggtgatgatgcaacagctggtctgactcacatgatgatctggcattccaatttgaatgatacaacataccagaggacaagagctcttgttcgcaccggcatggatcccaggatgtgctctctgatgcagggttcgactctccctaggaggtctggagctgcaggcgctgcagtcaaaggagttgggacaatggtgatggagttgataaggatgatcaaacgtgggatcaatgatcggaacttctggagaggtgaaaatggacgaaaaacaaggagtgcttacgagagaatgtgcaacattctcaaaggaaaatttcaaacagctgcacaaagggcaatgatggatcaagtgagagaaagtcggaacccaggaaatgctgagatcgaagatctcatctttagtgcacggtctgcactcatattgagagggtcagttgctcacaaatcttgtctgcccgcctgtgtgtatggacctgccgtagccagtggctacgacttcgaaaaagagggatactctttagtgggaatagaccctttcaaactgcttcaaaacagccaagtatacagcctaatcagaccgaacgagaatccagcacacaagagtcagctggtgtggatggcatgccattctgctgcatttgaagatctaagattgttaagcttcatcagagggaccaaagtatccccaagggggaaactttccactagaggagtacaaattgcttcaaatgaaaacatggatactatggaatcaagtactcttgaactgagaagcaggtactgggccataagaaccagaagtggaggaaacactaatcaacagagggcctctgcaggtcaaatcagtgtgcaacctacgttttctgtgcaaagaaacctcccatttgacaaatcaaccgtcatggcagcattcactgggaatacagagggaagaacatcagacatgagggcagaaattataaggatgatggaaggtgcaaaaccagaagaagtgtccttccgggggcggggagtcttcgagctctcggacgaaaaggcaacgaacccgatcgtgccctcttttgacatgagtaatgaaggatcttatttcttcggagacaatgcagaggagtacgacaattaa

>coding sequence of pHWAichi68-NP-Step_16
atggcgtcccaaggcaccaaacggtcttatgaacagatggaaactgatggggaacgccagaatgcaactgagatcagagcatccgtcgggaagatgattgatggaattggacgattctacatccaaatgtgcactgaacttaaactcagtgattatgaggggcgactgatccagaacagcttaacaatagagagaatggtgctctctgcttttgacgaaagaaggaatagatatctggaagaacatcccagcgcggggaaggatcctaagaaaactggaggacccatatacaagagagtagatggaaagtggatgagggaactcgtcctttatgacaaagaagaaataaggcgaatctggcgccaagccaataatggtgatgatgcaacagctggtctgactcacatgatgatctggcattccaatttgaatgatacaacataccagaggacaagagctcttgttcgcaccggcatggatcccaggatgtgctctctgatgcagggttcgactctccctaggaggtctggagctgcaggcgctgcagtcaaaggagttgggacaatggtgatggagttgataaggatgatcaaacgtgggatcaatgatcggaacttctggagaggtgaaaatggacgaaaaacaaggagtgcttacgagagaatgtgcaacattctcaaaggaaaatttcaaacagctgcacaaagggcaatgatggatcaagtgagagaaagtcggaacccaggaaatgctgagatcgaagatctcatctttagtgcacggtctgcactcatattgagagggtcagttgctcacaaatcttgtctgcccgcctgtgtgtatggacctgccgtatccagtggctacgacttcgaaaaagagggatactctttagtgggaatagaccctttcaaactgcttcaaaacagccaagtatacagcctaatcagaccgaacgagaatccagcacacaagagtcagctggtgtggatggcatgccattctgctgcatttgaagatctaagattgttaagcttcatcagagggaccaaagtatccccaagggggaaactttccactagaggagtacaaattgcttcaaatgaaaacatggatactatggaatcaagtactcttgaactgagaagcaggtactgggccataagaaccagaagtggaggaaacactaatcaacagagggcctctgcaggtcaaatcagtgtgcaacctacgttttctgtgcaaagaaacctcccatttgacaaatcaaccgtcatggcagcattcactgggaatacagagggaagaacatcagacatgagggcagaaattataaggatgatggaaggtgcaaaaccagaagaagtgtccttccgggggcggggagtcttcgagctctcggacgaaaaggcaacgaacccgatcgtgccctcttttgacatgagtaatgaaggatcttatttcttcggagacaatgcagaggagtacgacaattaa

>coding sequence of pHWAichi68-NP-Step_18
atggcgtcccaaggcaccaaacggtcttatgaacagatggaaactgatggggaacgccagaatgcaactgagatcagagcatccgtcgggaagatgattgatggaattggacgattctacatccaaatgtgcactgaacttaaactcagtgattatgaggggcgactgatccagaacagcttaacaatagagagaatggtgctctctgcttttgacgaaagaaggaatagatatctggaagaacatcccagcgcggggaaggatcctaagaaaactggaggacccatatacaagagagtagatggaaagtggatgagggaactcgtcctttatgacaaagaagaaataaggcgaatctggcgccaagccaataatggtgatgatgcaacagctggtctgactcacatgatgatctggcattccaatttgaatgatacaacataccagaggacaagagctcttgttcgcaccggcatggatcccaggatgtgctctctgatgcagggttcgactctccctaggaggtctggagctgcaggcgctgcagtcaaaggagttgggacaatggtgatggagttgataaggatgatcaaacgtgggatcaatgatcggaacttctggagaggtgaaaatggacgaaaaacaaggagtgcttacgagagaatgtgcaacattctcaaaggaaaatttcaaacagctgcacaaagggcaatgatggatcaagtgagagaaagtcggaacccaggaaatgctgagatcgaagatctcatctttagtgcacggtctgcactcatattgagagggtcagttgctcacaaatcttgtctgcccgcctgtgtgtatggacctgccgtatccagtggctacgacttcgaaaaagagggatactctttagtgggaatagaccctttcaaactgcttcaaaacagccaagtatacagcctaatcagaccgaacgagaatccagcacacaagagtcagctggtgtggatggcatgccattctgctgcatttgaagatctaagattgttaagcttcatcagagggaccaaagtatccccaagggggaaactttccactagaggagtacaaattgcttcaaatgaaaacatggataatatggaatcaagtactcttgaactgagaagcaggtactgggccataagaaccagaagtggaggaaacactaatcaacagagggcctctgcaggtcaaatcagtgtgcaacctacgttttctgtgcaaagaaacctcccatttgaaaaatcaaccgtcatggcagcattcactgggaatacagagggaagaacatcagacatgagggcagaaattataaggatgatggaaggtgcaaaaccagaagaagtgtccttccgggggcggggagtcttcgagctctcggacgaaaaggcaacgaacccgatcgtgccctcttttgacatgagtaatgaaggatcttatttcttcggagacaatgcagaggagtacgacaattaa

>coding sequence of pHWAichi68-NP-Step_19
atggcgtcccaaggcaccaaacggtcttatgaacagatggaaactgatggggaacgccagaatgcaactgagatcagagcatccgtcgggaagatgattgatggaattggacgattctacatccaaatgtgcactgaacttaaactcagtgattatgaggggcgactgatccagaacagcttaacaatagagagaatggtgctctctgcttttgacgaaagaaggaatagatatctggaagaacatcccagcgcggggaaggatcctaagaaaactggaggacccatatacaagagagtagatggaaagtggatgagggaactcgtcctttatgacaaagaagaaataaggcgaatctggcgccaagccaataatggtgatgatgcaacagctggtctgactcacatgatgatctggcattccaatttgaatgatacaacataccagaggacaagagctcttgttcgcaccggcatggatcccaggatgtgctctctgatgcagggttcgactctccctaggaggtctggagctgcaggcgctgcagtcaaaggaatcgggacaatggtgatggagttgataaggatgatcaaacgtgggatcaatgatcggaacttctggagaggtgaaaatggacgaaaaacaaggagtgcttacgagagaatgtgcaacattctcaaaggaaaatttcaaacagctgcacaaagggcaatgatggatcaagtgagagaaagtcggaacccaggaaatgctgagatcgaagatctcatctttagtgcacggtctgcactcatattgagagggtcagttgctcacaaatcttgtctgcccgcctgtgtgtatggacctgccgtatccagtggctacgacttcgaaaaagagggatactctttagtgggaatagaccctttcaaactgcttcaaaacagccaagtatacagcctaatcagaccgaacgagaatccagcacacaagagtcagctggtgtggatggcatgccattctgctgcatttgaagatctaagattgttaagcttcatcagagggaccaaagtatccccaagggggaaactttccactagaggagtacaaattgcttcaaatgaaaacatggataatatggaatcaagtactcttgaactgagaagcaggtactgggccataagaaccagaagtggaggaaacactaatcaacagagggcctctgcaggtcaaatcagtgtgcaacctacgttttctgtgcaaagaaacctcccatttgaaaaatcaaccgtcatggcagcattcactgggaatacagagggaagaacatcagacatgagggcagaaattataaggatgatggaaggtgcaaaaccagaagaagtgtccttccgggggcggggagtcttcgagctctcggacgaaaaggcaacgaacccgatcgtgccctcttttgacatgagtaatgaaggatcttatttcttcggagacaatgcagaggagtacgacaattaa

>coding sequence of pHWAichi68-NP-Step_20
atggcgtcccaaggcaccaaacggtcttatgaacagatggaaactgatggggaacgccagaatgcaactgagatcagagcatccgtcgggaagatgattgatggaattggacgattctacatccaaatgtgcactgaacttaaactcagtgattatgaggggcgactgatccagaacagcttaacaatagagagaatggtgctctctgcttttgacgaaagaaggaatagatatctggaagaacatcccagcgcggggaaggatcctaagaaaactggaggacccatatacaagagagtagatggaaggtggatgagggaactcgtcctttatgacaaagaagaaataaggcgaatctggcgccaagccaataatggtgatgatgcaacagctggtctgactcacatgatgatctggcattccaatttgaatgatacaacataccagaggacaagagctcttgttcgcaccggcatggatcccaggatgtgctctctgatgcagggttcgactctccctaggaggtctggagctgcaggcgctgcagtcaaaggaatcgggacaatggtgatggagttgataaggatgatcaaacgtgggatcaatgatcggaacttctggagaggtgaaaatggacgaaaaacaaggagtgcttacgagagaatgtgcaacattctcaaaggaaaatttcaaacagctgcacaaagggcaatgatggatcaagtgagagaaagtcggaacccaggaaatgctgagatcgaagatctcatctttagtgcacggtctgcactcatattgagagggtcagttgctcacaaatcttgtctgcccgcctgtgtgtatggacctgccgtatccagtggctacgacttcgaaaaagagggatactctttagtgggaatagaccctttcaaactgcttcaaaacagccaagtatacagcctaatcagaccgaacgagaatccagcacacaagagtcagctggtgtggatggcatgccattctgctgcatttgaagatctaagattgttaagcttcatcagagggaccaaagtatccccaagggggaaactttccactagaggagtacaaattgcttcaaatgaaaacatggataatatggaatcaagtactcttgaactgagaagcaggtactgggccataagaaccagaagtggaggaaacactaatcaacagagggcctctgcaggtcaaatcagtgtgcaacctacgttttctgtgcaaagaaacctcccatttgaaaaatcaaccgtcatggcagcattcactgggaatacagagggaagaacatcagacatgagggcagaaattataaggatgatggaaggtgcaaaaccagaagaagtgtccttccgggggcggggagtcttcgagctctcggacgaaaaggcaacgaacccgatcgtgccctcttttgacatgagtaatgaaggatcttatttcttcggagacaatgcagaggagtacgacaattaa

>coding sequence of pHWAichi68-NP-Step_20-R384G
atggcgtcccaaggcaccaaacggtcttatgaacagatggaaactgatggggaacgccagaatgcaactgagatcagagcatccgtcgggaagatgattgatggaattggacgattctacatccaaatgtgcactgaacttaaactcagtgattatgaggggcgactgatccagaacagcttaacaatagagagaatggtgctctctgcttttgacgaaagaaggaatagatatctggaagaacatcccagcgcggggaaggatcctaagaaaactggaggacccatatacaagagagtagatggaaggtggatgagggaactcgtcctttatgacaaagaagaaataaggcgaatctggcgccaagccaataatggtgatgatgcaacagctggtctgactcacatgatgatctggcattccaatttgaatgatacaacataccagaggacaagagctcttgttcgcaccggcatggatcccaggatgtgctctctgatgcagggttcgactctccctaggaggtctggagctgcaggcgctgcagtcaaaggaatcgggacaatggtgatggagttgataaggatgatcaaacgtgggatcaatgatcggaacttctggagaggtgaaaatggacgaaaaacaaggagtgcttacgagagaatgtgcaacattctcaaaggaaaatttcaaacagctgcacaaagggcaatgatggatcaagtgagagaaagtcggaacccaggaaatgctgagatcgaagatctcatctttagtgcacggtctgcactcatattgagagggtcagttgctcacaaatcttgtctgcccgcctgtgtgtatggacctgccgtatccagtggctacgacttcgaaaaagagggatactctttagtgggaatagaccctttcaaactgcttcaaaacagccaagtatacagcctaatcagaccgaacgagaatccagcacacaagagtcagctggtgtggatggcatgccattctgctgcatttgaagatctaagattgttaagcttcatcagagggaccaaagtatccccaagggggaaactttccactagaggagtacaaattgcttcaaatgaaaacatggataatatggaatcaagtactcttgaactgagaagcgggtactgggccataagaaccagaagtggaggaaacactaatcaacagagggcctctgcaggtcaaatcagtgtgcaacctacgttttctgtgcaaagaaacctcccatttgaaaaatcaaccgtcatggcagcattcactgggaatacagagggaagaacatcagacatgagggcagaaattataaggatgatggaaggtgcaaaaccagaagaagtgtccttccgggggcggggagtcttcgagctctcggacgaaaaggcaacgaacccgatcgtgccctcttttgacatgagtaatgaaggatcttatttcttcggagacaatgcagaggagtacgacaattaa

>coding sequence of pHWAichi68-NP-Step_21
atggcgtcccaaggcaccaaacggtcttatgaacagatggaaactgatggggaacgccagaatgcaactgagatcagagcatccgtcgggaagatgattgatggaattggacgattctacatccaaatgtgcactgaacttaaactcagtgattatgaggggcgactgatccagaacagcttaacaatagagagaatggtgctctctgcttttgacgaaagaaggaatagatatctggaagaacatcccagcgcggggaaggatcctaagaaaactggaggacccatatacaagagagtagatggaaggtggatgagggaactcgtcctttatgacaaagaagaaataaggcgaatctggcgccaagccaataatggtgatgatgcaacagctggtctgactcacatgatgatctggcattccaatttgaatgatacaacataccagaggacaagagctcttgttcgcaccggcatggatcccaggatgtgctctctgatgcagggttcgactctccctaggaggtctggagctgcaggcgctgcagtcaaaggaatcgggacaatggtgatggagttgataaggatgatcaaacgtgggatcaatgatcggaacttctggagaggtgaaaatggacgaaaaacaaggagtgcttacgagagaatgtgcaacattctcaaaggaaaatttcaaacagctgcacaaagggcaatgatggatcaagtgagagaaagtcggaacccaggaaatgctgagatcgaagatctcatctttctggcacggtctgcactcatattgagagggtcagttgctcacaaatcttgtctgcccgcctgtgtgtatggacctgccgtatccagtggctacgacttcgaaaaagagggatactctttagtgggaatagaccctttcaaactgcttcaaaacagccaagtatacagcctaatcagaccgaacgagaatccagcacacaagagtcagctggtgtggatggcatgccattctgctgcatttgaagatctaagattgttaagcttcatcagagggaccaaagtatccccaagggggaaactttccactagaggagtacaaattgcttcaaatgaaaacatggataatatggaatcaagtactcttgaactgagaagcaggtactgggccataagaaccagaagtggaggaaacactaatcaacagagggcctctgcaggtcaaatcagtgtgcaacctacgttttctgtgcaaagaaacctcccatttgaaaaatcaaccgtcatggcagcattcactgggaatacagagggaagaacatcagacatgagggcagaaattataaggatgatggaaggtgcaaaaccagaagaagtgtccttccgggggcggggagtcttcgagctctcggacgaaaaggcaacgaacccgatcgtgccctcttttgacatgagtaatgaaggatcttatttcttcggagacaatgcagaggagtacgacaattaa

>coding sequence of pHWAichi68-NP-Step_21-R384G
atggcgtcccaaggcaccaaacggtcttatgaacagatggaaactgatggggaacgccagaatgcaactgagatcagagcatccgtcgggaagatgattgatggaattggacgattctacatccaaatgtgcactgaacttaaactcagtgattatgaggggcgactgatccagaacagcttaacaatagagagaatggtgctctctgcttttgacgaaagaaggaatagatatctggaagaacatcccagcgcggggaaggatcctaagaaaactggaggacccatatacaagagagtagatggaaggtggatgagggaactcgtcctttatgacaaagaagaaataaggcgaatctggcgccaagccaataatggtgatgatgcaacagctggtctgactcacatgatgatctggcattccaatttgaatgatacaacataccagaggacaagagctcttgttcgcaccggcatggatcccaggatgtgctctctgatgcagggttcgactctccctaggaggtctggagctgcaggcgctgcagtcaaaggaatcgggacaatggtgatggagttgataaggatgatcaaacgtgggatcaatgatcggaacttctggagaggtgaaaatggacgaaaaacaaggagtgcttacgagagaatgtgcaacattctcaaaggaaaatttcaaacagctgcacaaagggcaatgatggatcaagtgagagaaagtcggaacccaggaaatgctgagatcgaagatctcatctttctggcacggtctgcactcatattgagagggtcagttgctcacaaatcttgtctgcccgcctgtgtgtatggacctgccgtatccagtggctacgacttcgaaaaagagggatactctttagtgggaatagaccctttcaaactgcttcaaaacagccaagtatacagcctaatcagaccgaacgagaatccagcacacaagagtcagctggtgtggatggcatgccattctgctgcatttgaagatctaagattgttaagcttcatcagagggaccaaagtatccccaagggggaaactttccactagaggagtacaaattgcttcaaatgaaaacatggataatatggaatcaagtactcttgaactgagaagcgggtactgggccataagaaccagaagtggaggaaacactaatcaacagagggcctctgcaggtcaaatcagtgtgcaacctacgttttctgtgcaaagaaacctcccatttgaaaaatcaaccgtcatggcagcattcactgggaatacagagggaagaacatcagacatgagggcagaaattataaggatgatggaaggtgcaaaaccagaagaagtgtccttccgggggcggggagtcttcgagctctcggacgaaaaggcaacgaacccgatcgtgccctcttttgacatgagtaatgaaggatcttatttcttcggagacaatgcagaggagtacgacaattaa

>coding sequence of pHWAichi68-NP-Step_21-R384G-E375G
atggcgtcccaaggcaccaaacggtcttatgaacagatggaaactgatggggaacgccagaatgcaactgagatcagagcatccgtcgggaagatgattgatggaattggacgattctacatccaaatgtgcactgaacttaaactcagtgattatgaggggcgactgatccagaacagcttaacaatagagagaatggtgctctctgcttttgacgaaagaaggaatagatatctggaagaacatcccagcgcggggaaggatcctaagaaaactggaggacccatatacaagagagtagatggaaggtggatgagggaactcgtcctttatgacaaagaagaaataaggcgaatctggcgccaagccaataatggtgatgatgcaacagctggtctgactcacatgatgatctggcattccaatttgaatgatacaacataccagaggacaagagctcttgttcgcaccggcatggatcccaggatgtgctctctgatgcagggttcgactctccctaggaggtctggagctgcaggcgctgcagtcaaaggaatcgggacaatggtgatggagttgataaggatgatcaaacgtgggatcaatgatcggaacttctggagaggtgaaaatggacgaaaaacaaggagtgcttacgagagaatgtgcaacattctcaaaggaaaatttcaaacagctgcacaaagggcaatgatggatcaagtgagagaaagtcggaacccaggaaatgctgagatcgaagatctcatctttctggcacggtctgcactcatattgagagggtcagttgctcacaaatcttgtctgcccgcctgtgtgtatggacctgccgtatccagtggctacgacttcgaaaaagagggatactctttagtgggaatagaccctttcaaactgcttcaaaacagccaagtatacagcctaatcagaccgaacgagaatccagcacacaagagtcagctggtgtggatggcatgccattctgctgcatttgaagatctaagattgttaagcttcatcagagggaccaaagtatccccaagggggaaactttccactagaggagtacaaattgcttcaaatgaaaacatggataatatgggatcaagtactcttgaactgagaagcgggtactgggccataagaaccagaagtggaggaaacactaatcaacagagggcctctgcaggtcaaatcagtgtgcaacctacgttttctgtgcaaagaaacctcccatttgaaaaatcaaccgtcatggcagcattcactgggaatacagagggaagaacatcagacatgagggcagaaattataaggatgatggaaggtgcaaaaccagaagaagtgtccttccgggggcggggagtcttcgagctctcggacgaaaaggcaacgaacccgatcgtgccctcttttgacatgagtaatgaaggatcttatttcttcggagacaatgcagaggagtacgacaattaa

>coding sequence of pHWAichi68-NP-Step_25
atggcgtcccaaggcaccaaacggtcttatgaacagatggaaactgatggggaacgccagaatgcaactgagatcagagcatccgtcgggaagatgattgatggaattggacgattctacatccaaatgtgcactgaacttaaactcagtgattatgaggggcgactgatccagaacagcttaacaatagagaaaatggtgctctctgcttttgacgaaagaaggaatagatatctggaagaacatcccagcgcggggaaggatcctaagaaaactggaggacccatatacaagagagtagatggaaggtggatgagggaactcgtcctttatgacaaagaagaaataaggcgaatctggcgccaagccaataatggtgaggatgcaacagctggtctgactcacatgatgatctggcattccaatttgaatgatacaacataccagaggacaagagctcttgttcgcaccggcatggatcccaggatgtgctctctgatgcagggttcgactctccctaggaggtctggagctgcaggcgctgcagtcaaaggaatcgggacaatggtgatggagttgataaggatgatcaaacgtgggatcaatgatcggaacttctggagaggtgaaaatggacgaaaaacaaggagtgcttacgagagaatgtgcaacattctcaaaggaaaatttcaaacagctgcacaaagggcaatgatggatcaagtgagagaaagtcggaacccaggaaatgctgagatcgaagatctcatctttctggcacggtctgcactcatattgagagggtcagttgctcacaaatcttgtctgcccgcctgtgtgtatggacctgccgtatccagtggctacgacttcgaaaaagagggatactctttagtgggaatagaccctttcaaactgcttcaaaacagccaagtatacagcctaatcagaccgaacgagaatccagcacacaagagtcagctggtgtggatggcatgccattctgctgcatttgaagatctaagattgttaagcttcatcagagggaccaaagtatccccaagggggaaactttccactagaggagtacaaattgcttcaaatgaaaacatggataatatgggatcaagtactcttgaactgagaagcgggtactgggccataagaaccagaagtggaggaaacactaatcaacagagggcctctgcaggtcaaatcagtgtgcaacctacgttttctgtgcaaagaaacctcccatttgaaaaatcaaccgtcatggcagcattcactgggaatacagagggaagaacatcagacatgagggcagaaattataaggatgatggaaggtgcaaaaccagaagaagtgtccttccgggggcggggagtcttcgagctctcggacgaaaaggcaacgaacccgatcgtgccctcttttgacatgagtaatgaaggatcttatttcttcggagacaatgcagaggagtacgacaattaa

>coding sequence of pHWAichi68-NP-Step_26
atggcgtcccaaggcaccaaacggtcttatgaacagatggaaactgatggggaacgccagaatgcaactgagatcagagcatccgtcgggaagatgattgatggaattggacgattctacatccaaatgtgcactgaacttaaactcagtgattatgaggggcgactgatccagaacagcttaacaatagagaaaatggtgctctctgcttttgacgaaagaaggaatagatatctggaagaacatcccagcgcggggaaggatcctaagaaaactggaggacccatatacaagagagtagatggaaggtggatgagggaactcgtcctttatgacaaagaagaaataaggcgaatctggcgccaagccaataatggtgaggatgcaacagctggtctgactcacatgatgatctggcattccaatttgaatgatacaacataccagaggacaagagctcttgttcgcaccggcatggatcccaggatgtgctctctgatgcagggttcgactctccctaggaggtctggagctgcaggcgctgcagtcaaaggaatcgggacaatggtgatggagttgataaggatggtcaaacgtgggatcaatgatcggaacttctggagaggtgaaaatggacgaaaaacaaggagtgcttacgagagaatgtgcaacattctcaaaggaaaatttcaaacagctgcacaaagggcaatgatggatcaagtgagagaaagtcggaacccaggaaatgctgagatcgaagatctcatctttctggcacggtctgcactcatattgagagggtcagttgctcacaaatcttgtctgcccgcctgtgtgtatggacctgccgtatccagtggctacgacttcgaaaaagagggatactctttagtgggaatagaccctttcaaactgcttcaaaacagccaagtatacagcctaatcagaccgaacgagaatccagcacacaagagtcagctggtgtggatggcatgccattctgctgcatttgaagatctaagattgttaagcttcatcagagggaccaaagtatccccaagggggaaactttccactagaggagtacaaattgcttcaaatgaaaacatggataatatgggatcaagtactcttgaactgagaagcgggtactgggccataagaaccagaagtggaggaaacactaatcaacagagggcctctgcaggtcaaatcagtgtgcaacctacgttttctgtgcaaagaaacctcccatttgaaaaatcaaccgtcatggcagcattcactgggaatacagagggaagaacatcagacatgagggcagaaattataaggatgatggaaggtgcaaaaccagaagaagtgtccttccgggggcggggagtcttcgagctctcggacgaaaaggcaacgaacccgatcgtgccctcttttgacatgagtaatgaaggatcttatttcttcggagacaatgcagaggagtacgacaattaa

>coding sequence of pHWAichi68-NP-Step_27
atggcgtcccaaggcaccaaacggtcttatgaacagatggaaactgatggggaacgccagaatgcaactgagatcagagcatccgtcgggaagatgattgatggaattggacgattctacatccaaatgtgcactgaacttaaactcagtgattatgaggggcgactgatccagaacagcttaacaatagagaaaatggtgctctctgcttttgacgaaagaaggaatagatatctggaagaacatcccagcgcggggaaggatcctaagaaaactggaggacccatatacaagagagtagatggaaggtggatgagggaactcgtcctttatgacaaagaagaaataaggcgaatctggcgccaagccaataatggtgaggatgcaacagctggtctgactcacatgatgatctggcattccaatttgaatgatacaacataccagaggacaagagctcttgttcgcaccggcatggatcccaggatgtgctctctgatgcagggttcgactctccctaggaggtctggagctgcaggcgctgcagtcaaaggaatcgggacaatggtgatggagttgataaggatggtcaaacgtgggatcaatgatcggaacttctggagaggtgaaaatggacgaaaaacaaggagtgcttacgagagaatgtgcaacattctcaaaggaaaatttcaaacagctgcacaaagggcaatggtggatcaagtgagagaaagtcggaacccaggaaatgctgagatcgaagatctcatctttctggcacggtctgcactcatattgagagggtcagttgctcacaaatcttgtctgcccgcctgtgtgtatggacctgccgtatccagtggctacgacttcgaaaaagagggatactctttagtgggaatagaccctttcaaactgcttcaaaacagccaagtatacagcctaatcagaccgaacgagaatccagcacacaagagtcagctggtgtggatggcatgccattctgctgcatttgaagatctaagattgttaagcttcatcagagggaccaaagtatccccaagggggaaactttccactagaggagtacaaattgcttcaaatgaaaacatggataatatgggatcaagtactcttgaactgagaagcgggtactgggccataagaaccagaagtggaggaaacactaatcaacagagggcctctgcaggtcaaatcagtgtgcaacctacgttttctgtgcaaagaaacctcccatttgaaaaatcaaccgtcatggcagcattcactgggaatacagagggaagaacatcagacatgagggcagaaattataaggatgatggaaggtgcaaaaccagaagaagtgtccttccgggggcggggagtcttcgagctctcggacgaaaaggcaacgaacccgatcgtgccctcttttgacatgagtaatgaaggatcttatttcttcggagacaatgcagaggagtacgacaattaa

>coding sequence of pHWAichi68-NP-Step_28
atggcgtcccaaggcaccaaacggtcttatgaacagatggaaactgatggggatcgccagaatgcaactgagatcagagcatccgtcgggaagatgattgatggaattggacgattctacatccaaatgtgcactgaacttaaactcagtgattatgaggggcgactgatccagaacagcttaacaatagagaaaatggtgctctctgcttttgacgaaagaaggaatagatatctggaagaacatcccagcgcggggaaggatcctaagaaaactggaggacccatatacaagagagtagatggaaggtggatgagggaactcgtcctttatgacaaagaagaaataaggcgaatctggcgccaagccaataatggtgaggatgcaacagctggtctgactcacatgatgatctggcattccaatttgaatgatacaacataccagaggacaagagctcttgttcgcaccggcatggatcccaggatgtgctctctgatgcagggttcgactctccctaggaggtctggagctgcaggcgctgcagtcaaaggaatcgggacaatggtgatggagttgataaggatggtcaaacgtgggatcaatgatcggaacttctggagaggtgaaaatggacgaaaaacaaggagtgcttacgagagaatgtgcaacattctcaaaggaaaatttcaaacagctgcacaaagggcaatggtggatcaagtgagagaaagtcggaacccaggaaatgctgagatcgaagatctcatctttctggcacggtctgcactcatattgagagggtcagttgctcacaaatcttgtctgcccgcctgtgtgtatggacctgccgtatccagtggctacgacttcgaaaaagagggatactctttagtgggaatagaccctttcaaactgcttcaaaacagccaagtatacagcctaatcagaccgaacgagaatccagcacacaagagtcagctggtgtggatggcatgccattctgctgcatttgaagatctaagattgttaagcttcatcagagggaccaaagtatccccaagggggaaactttccactagaggagtacaaattgcttcaaatgaaaacatggataatatgggatcaagtactcttgaactgagaagcgggtactgggccataagaaccagaagtggaggaaacactaatcaacagagggcctctgcaggtcaaatcagtgtgcaacctacgttttctgtgcaaagaaacctcccatttgaaaaatcaaccgtcatggcagcattcactgggaatacagagggaagaacatcagacatgagggcagaaattataaggatgatggaaggtgcaaaaccagaagaagtgtccttccgggggcggggagtcttcgagctctcggacgaaaaggcaacgaacccgatcgtgccctcttttgacatgagtaatgaaggatcttatttcttcggagacaatgcagaggagtacgacaattaa

>coding sequence of pHWAichi68-NP-Step_29
atggcgtcccaaggcaccaaacggtcttatgaacagatggaaactgatggggatcgccagaatgcaactgagatcagagcatccgtcgggaagatgattgatggaattggacgattctacatccaaatgtgcactgaacttaaactcagtgattatgaggggcgactgatccagaacagcttaacaatagagaaaatggtgctctctgcttttgacgaaagaaggaatagatatctggaagaacatcccagcgcggggaaggatcctaagaaaactggaggacccatatacaggagagtagatggaaggtggatgagggaactcgtcctttatgacaaagaagaaataaggcgaatctggcgccaagccaataatggtgaggatgcaacagctggtctgactcacatgatgatctggcattccaatttgaatgatacaacataccagaggacaagagctcttgttcgcaccggcatggatcccaggatgtgctctctgatgcagggttcgactctccctaggaggtctggagctgcaggcgctgcagtcaaaggaatcgggacaatggtgatggagttgataaggatggtcaaacgtgggatcaatgatcggaacttctggagaggtgaaaatggacgaaaaacaaggagtgcttacgagagaatgtgcaacattctcaaaggaaaatttcaaacagctgcacaaagggcaatggtggatcaagtgagagaaagtcggaacccaggaaatgctgagatcgaagatctcatctttctggcacggtctgcactcatattgagagggtcagttgctcacaaatcttgtctgcccgcctgtgtgtatggacctgccgtatccagtggctacgacttcgaaaaagagggatactctttagtgggaatagaccctttcaaactgcttcaaaacagccaagtatacagcctaatcagaccgaacgagaatccagcacacaagagtcagctggtgtggatggcatgccattctgctgcatttgaagatctaagattgttaagcttcatcagagggaccaaagtatccccaagggggaaactttccactagaggagtacaaattgcttcaaatgaaaacatggataatatgggatcaagtactcttgaactgagaagcgggtactgggccataagaaccagaagtggaggaaacactaatcaacagagggcctctgcaggtcaaatcagtgtgcaacctacgttttctgtgcaaagaaacctcccatttgaaaaatcaaccgtcatggcagcattcactgggaatacagagggaagaacatcagacatgagggcagaaattataaggatgatggaaggtgcaaaaccagaagaagtgtccttccgggggcggggagtcttcgagctctcggacgaaaaggcaacgaacccgatcgtgccctcttttgacatgagtaatgaaggatcttatttcttcggagacaatgcagaggagtacgacaattaa

>coding sequence of pHWAichi68-NP-Step_30
atggcgtcccaaggcaccaaacggtcttatgaacagatggaaactgatggggatcgccagaatgcaactgagatcagagcatccgtcgggaagatgattgatggaattggacgattctacatccaaatgtgcactgaacttaaactcagtgattatgaggggcgactgatccagaacagcttaacaatagagaaaatggtgctctctgcttttgacgaaagaaggaatagatatctggaagaacatcccagcgcggggaaggatcctaagaaaactggaggacccatatacaggagagtagatggaaaatggatgagggaactcgtcctttatgacaaagaagaaataaggcgaatctggcgccaagccaataatggtgaggatgcaacagctggtctgactcacatgatgatctggcattccaatttgaatgatacaacataccagaggacaagagctcttgttcgcaccggcatggatcccaggatgtgctctctgatgcagggttcgactctccctaggaggtctggagctgcaggcgctgcagtcaaaggaatcgggacaatggtgatggagttgataaggatggtcaaacgtgggatcaatgatcggaacttctggagaggtgaaaatggacgaaaaacaaggagtgcttacgagagaatgtgcaacattctcaaaggaaaatttcaaacagctgcacaaagggcaatggtggatcaagtgagagaaagtcggaacccaggaaatgctgagatcgaagatctcatctttctggcacggtctgcactcatattgagagggtcagttgctcacaaatcttgtctgcccgcctgtgtgtatggacctgccgtatccagtggctacgacttcgaaaaagagggatactctttagtgggaatagaccctttcaaactgcttcaaaacagccaagtatacagcctaatcagaccgaacgagaatccagcacacaagagtcagctggtgtggatggcatgccattctgctgcatttgaagatctaagattgttaagcttcatcagagggaccaaagtatccccaagggggaaactttccactagaggagtacaaattgcttcaaatgaaaacatggataatatgggatcaagtactcttgaactgagaagcgggtactgggccataagaaccagaagtggaggaaacactaatcaacagagggcctctgcaggtcaaatcagtgtgcaacctacgttttctgtgcaaagaaacctcccatttgaaaaatcaaccgtcatggcagcattcactgggaatacagagggaagaacatcagacatgagggcagaaattataaggatgatggaaggtgcaaaaccagaagaagtgtccttccgggggcggggagtcttcgagctctcggacgaaaaggcaacgaacccgatcgtgccctcttttgacatgagtaatgaaggatcttatttcttcggagacaatgcagaggagtacgacaattaa

>coding sequence of pHWAichi68-NP-Step_32
atggcgtcccaaggcaccaaacggtcttatgaacagatggaaactgatggggatcgccagaatgcaactgagatcagagcatccgtcgggaagatgattgatggaattggacgattctacatccaaatgtgcactgaacttaaactcagtgattatgaggggcgactgatccagaacagcttaacaatagagaaaatggtgctctctgcttttgacgaaagaaggaataaatatctggaagaacatcccagcgcggggaaggatcctaagaaaactggaggacccatatacaggagagtagatggaaaatggatgagggaactcgtcctttatgacaaagaagaaataaggcgaatctggcgccaagccaataatggtgaggatgcaacagctggtctgactcacatgatgatctggcattccaatttgaatgatgcaacataccagaggacaagagctcttgttcgcaccggcatggatcccaggatgtgctctctgatgcagggttcgactctccctaggaggtctggagctgcaggcgctgcagtcaaaggaatcgggacaatggtgatggagttgataaggatggtcaaacgtgggatcaatgatcggaacttctggagaggtgaaaatggacgaaaaacaaggagtgcttacgagagaatgtgcaacattctcaaaggaaaatttcaaacagctgcacaaagggcaatggtggatcaagtgagagaaagtcggaacccaggaaatgctgagatcgaagatctcatctttctggcacggtctgcactcatattgagagggtcagttgctcacaaatcttgtctgcccgcctgtgtgtatggacctgccgtatccagtggctacgacttcgaaaaagagggatactctttagtgggaatagaccctttcaaactgcttcaaaacagccaagtatacagcctaatcagaccgaacgagaatccagcacacaagagtcagctggtgtggatggcatgccattctgctgcatttgaagatctaagattgttaagcttcatcagagggaccaaagtatccccaagggggaaactttccactagaggagtacaaattgcttcaaatgaaaacatggataatatgggatcaagtactcttgaactgagaagcgggtactgggccataagaaccagaagtggaggaaacactaatcaacagagggcctctgcaggtcaaatcagtgtgcaacctacgttttctgtgcaaagaaacctcccatttgaaaaatcaaccgtcatggcagcattcactgggaatacagagggaagaacatcagacatgagggcagaaattataaggatgatggaaggtgcaaaaccagaagaagtgtccttccgggggcggggagtcttcgagctctcggacgaaaaggcaacgaacccgatcgtgccctcttttgacatgagtaatgaaggatcttatttcttcggagacaatgcagaggagtacgacaattaa

>coding sequence of pHWAichi68-NP-Step_34
atggcgtcccaaggcaccaaacggtcttatgaacagatggaaactgatggggatcgccagaatgcaactgagatcagagcatccgtcgggaagatgattgatggaattggacgattctacatccaaatgtgcactgaacttaaactcagtgattatgaggggcgactgatccagaacagcttaacaatagagaaaatggtgctctctgcttttgacgaaagaaggaataaatatctggaagaacatcccagcgcggggaaggatcctaagaaaactggaggacccatatacaggagagtagatggaaaatggatgagggaactcgtcctttatgacaaagaagaaataaggcgaatctggcgccaagccaataatggtgaggatgcaacagctggtctgactcacatgatgatctggcattccaatttgaatgatgcaacataccagaggacaagagctcttgttcgcaccggcatggatcccaggatgtgctctctgatgcagggttcgactctccctaggaggtctggagctgcaggcgctgcagtcaaaggaatcgggacaatggtgatggagttgataaggatggtcaaacgtgggatcaatgatcggaacttctggagaggtgaaaatggacgaaaaacaaggagtgcttacgagagaatgtgcaacattctcaaaggaaaatttcaaacagctgcacaaagggcaatggtggatcaagtgagagaaagtcggaacccaggaaatgctgagatcgaagatctcatctttctggcacggtctgcactcatattgagagggtcagttgctcacaaatcttgtctgcccgcctgtgtgtatggacctgccgtatccagtggctacgacttcgaaaaagagggatactctttagtgggaatagaccctttcaaactgcttcaaaacagccaagtatacagcctaatcagaccgaacgagaatccagcacacaagagtcagctggtgtggatggcatgccattctgctgcatttgaagatctaagattgttaagcttcatcagagggaccaaagtatccccaagggggaaactttccactagaggagtacaaattgcttcaaatgaaaacatggataatatgggatcaagtactcttgaactgagaagcgggtactgggccataagaaccagaagtggaggaaacactaatcaacagagggcctctgcaggtcaaaccagtgtgcaacctacgttttctgtgcaaagaaacctcccatttgaaaaatcaaccatcatggcagcattcactgggaatacagagggaagaacatcagacatgagggcagaaattataaggatgatggaaggtgcaaaaccagaagaagtgtccttccgggggcggggagtcttcgagctctcggacgaaaaggcaacgaacccgatcgtgccctcttttgacatgagtaatgaaggatcttatttcttcggagacaatgcagaggagtacgacaattaa

>coding sequence of pHWAichi68-NP-Step_35
atggcgtcccaaggcaccaaacggtcttatgaacagatggaaactgatggggatcgccagaatgcaactgagatcagagcatccgtcgggaagatgattgatggaattggacgattctacatccaaatgtgcactgaacttaaactcagtgattatgaggggcgactgatccagaacagcttaacaatagagaaaatggtgctctctgcttttgacgaaagaaggaataaatatctggaagaacatcccagcgcggggaaggatcctaagaaaactggaggacccatatacaggagagtagatggaaaatggatgagggaactcgtcctttatgacaaagaagaaataaggcgaatctggcgccaagccaataatggtgaggatgcaacagctggtctgactcacataatgatctggcattccaatttgaatgatgcaacataccagaggacaagagctcttgttcgcaccggcatggatcccaggatgtgctctctgatgcagggttcgactctccctaggaggtctggagctgcaggcgctgcagtcaaaggaatcgggacaatggtgatggagttgataaggatggtcaaacgtgggatcaatgatcggaacttctggagaggtgaaaatggacgaaaaacaaggagtgcttacgagagaatgtgcaacattctcaaaggaaaatttcaaacagctgcacaaagggcaatggtggatcaagtgagagaaagtcggaacccaggaaatgctgagatcgaagatctcatctttctggcacggtctgcactcatattgagagggtcagttgctcacaaatcttgtctgcccgcctgtgtgtatggacctgccgtatccagtggctacgacttcgaaaaagagggatactctttagtgggaatagaccctttcaaactgcttcaaaacagccaagtatacagcctaatcagaccgaacgagaatccagcacacaagagtcagctggtgtggatggcatgccattctgctgcatttgaagatctaagattgttaagcttcatcagagggaccaaagtatccccaagggggaaactttccactagaggagtacaaattgcttcaaatgaaaacatggataatatgggatcaagtactcttgaactgagaagcgggtactgggccataagaaccagaagtggaggaaacactaatcaacagagggcctctgcaggtcaaaccagtgtgcaacctacgttttctgtgcaaagaaacctcccatttgaaaaatcaaccatcatggcagcattcactgggaatacagagggaagaacatcagacatgagggcagaaattataaggatgatggaaggtgcaaaaccagaagaagtgtccttccgggggcggggagtcttcgagctctcggacgaaaaggcaacgaacccgatcgtgccctcttttgacatgagtaatgaaggatcttatttcttcggagacaatgcagaggagtacgacaattaa

>coding sequence of pHWAichi68-NP-Step_35-V280A
atggcgtcccaaggcaccaaacggtcttatgaacagatggaaactgatggggatcgccagaatgcaactgagatcagagcatccgtcgggaagatgattgatggaattggacgattctacatccaaatgtgcactgaacttaaactcagtgattatgaggggcgactgatccagaacagcttaacaatagagaaaatggtgctctctgcttttgacgaaagaaggaataaatatctggaagaacatcccagcgcggggaaggatcctaagaaaactggaggacccatatacaggagagtagatggaaaatggatgagggaactcgtcctttatgacaaagaagaaataaggcgaatctggcgccaagccaataatggtgaggatgcaacagctggtctgactcacataatgatctggcattccaatttgaatgatgcaacataccagaggacaagagctcttgttcgcaccggcatggatcccaggatgtgctctctgatgcagggttcgactctccctaggaggtctggagctgcaggcgctgcagtcaaaggaatcgggacaatggtgatggagttgataaggatggtcaaacgtgggatcaatgatcggaacttctggagaggtgaaaatggacgaaaaacaaggagtgcttacgagagaatgtgcaacattctcaaaggaaaatttcaaacagctgcacaaagggcaatggtggatcaagtgagagaaagtcggaacccaggaaatgctgagatcgaagatctcatctttctggcacggtctgcactcatattgagagggtcagttgctcacaaatcttgtctgcccgcctgtgcgtatggacctgccgtatccagtggctacgacttcgaaaaagagggatactctttagtgggaatagaccctttcaaactgcttcaaaacagccaagtatacagcctaatcagaccgaacgagaatccagcacacaagagtcagctggtgtggatggcatgccattctgctgcatttgaagatctaagattgttaagcttcatcagagggaccaaagtatccccaagggggaaactttccactagaggagtacaaattgcttcaaatgaaaacatggataatatgggatcaagtactcttgaactgagaagcgggtactgggccataagaaccagaagtggaggaaacactaatcaacagagggcctctgcaggtcaaaccagtgtgcaacctacgttttctgtgcaaagaaacctcccatttgaaaaatcaaccatcatggcagcattcactgggaatacagagggaagaacatcagacatgagggcagaaattataaggatgatggaaggtgcaaaaccagaagaagtgtccttccgggggcggggagtcttcgagctctcggacgaaaaggcaacgaacccgatcgtgccctcttttgacatgagtaatgaaggatcttatttcttcggagacaatgcagaggagtacgacaattaa

>coding sequence of pHWAichi68-NP-Step_37
atggcgtcccaaggcaccaaacggtcttatgaacagatggaaactgatggggatcgccagaatgcaactgagatcagagcatccgtcgggaagatgattgatggaattggacgattctacatccaaatgtgcactgaacttaaactcagtgattatgaggggcgactgatccagaacagcttaacaatagagaaaatggtgctctctgcttttgacgaaagaaggaataaatatctggaagaacatcccagcgcggggaaggatcctaagaaaactggaggacccatatacaggagagtagatggaaaatggatgagggaactcgtcctttatgacaaagaagaaataaggcgaatctggcgccaagccaataatggtgaggatgcaacagctggtctgactcacataatgatctggcattccaatttgaatgatgcaacataccagaggacaagagctcttgttcgcaccggcatggatcccaggatgtgctctctgatgcagggttcgactctccctaggaggtctggagctgcaggcgctgcagtcaaaggaatcgggacaatggtgatggagttgataaggatggtcaaacgtgggatcaatgatcggaacttctggagaggtgaaaatggacgaaaaacaaggagtgcttacgagagaatgtgcaacattctcaaaggaaaatttcaaacagctgcacaaagggcaatggtggatcaagtgagagaaagtcggaacccaggaaatgctgagatcgaagatctcatctttctggcacggtctgcactcatattgagagggtcagttgctcacaaatcttgtctgcccgcctgtgcgtatggacctgccgtatccagtggctacgacttcgaaaaagagggatactctttagtgggaatagaccctttcaaactgcttcaaaacagccaaatatacagcctaatcagaccgaacgagaatccagcacacaagagtcagctggtgtggatggcatgccattctgctgcatttgaagatctaagattgttaagcttcatcagagggaccaaagtatccccaagggggaaactttccactagaggagtacaaattgcttcaaatgaaaacatggataatatgggatcaagtactcttgaactgagaagcgggtactgggccataagaaccagaagtggaggaaacactaatcaacagagggcctctgcaggtcaaaccagtgtgcaacctacgttttctgtgcaaagaaacctcccatttgaaaaatcaaccatcatggcagcattcactgggaatacagagggaagaacatcagacatgagggcagaaattataaggatgatggaaggtgcaaaaccagaagaagtgtccttccgggggcggggagtcttcgagctctcggacgaaaaggcaacgaacccgatcgtgccctcttttgacatgagtaatgaaggatcttatttcttcggagacaatgcagaggagtacgacaattaa

>coding sequence of pHWAichi68-NP-Step_38
atggcgtcccaaggcaccaaacggtcttatgaacagatggaaactgatggggatcgccagaatgcaactgagatcagagcatccgtcgggaagatgattgatggaattggacgattctacatccaaatgtgcactgaacttaaactcagtgatcatgaggggcgactgatccagaacagcttaacaatagagaaaatggtgctctctgcttttgacgaaagaaggaataaatatctggaagaacatcccagcgcggggaaggatcctaagaaaactggaggacccatatacaggagagtagatggaaaatggatgagggaactcgtcctttatgacaaagaagaaataaggcgaatctggcgccaagccaataatggtgaggatgcaacagctggtctgactcacataatgatctggcattccaatttgaatgatgcaacataccagaggacaagagctcttgttcgcaccggcatggatcccaggatgtgctctctgatgcagggttcgactctccctaggaggtctggagctgcaggcgctgcagtcaaaggaatcgggacaatggtgatggagttgataaggatggtcaaacgtgggatcaatgatcggaacttctggagaggtgaaaatggacgaaaaacaaggagtgcttacgagagaatgtgcaacattctcaaaggaaaatttcaaacagctgcacaaagggcaatggtggatcaagtgagagaaagtcggaacccaggaaatgctgagatcgaagatctcatctttctggcacggtctgcactcatattgagagggtcagttgctcacaaatcttgtctgcccgcctgtgcgtatggacctgccgtatccagtggctacgacttcgaaaaagagggatactctttagtgggaatagaccctttcaaactgcttcaaaacagccaaatatacagcctaatcagaccgaacgagaatccagcacacaagagtcagctggtgtggatggcatgccattctgctgcatttgaagatctaagattgttaagcttcatcagagggaccaaagtatccccaagggggaaactttccactagaggagtacaaattgcttcaaatgaaaacatggataatatgggatcaagtactcttgaactgagaagcgggtactgggccataagaaccagaagtggaggaaacactaatcaacagagggcctctgcaggtcaaaccagtgtgcaacctacgttttctgtgcaaagaaacctcccatttgaaaaatcaaccatcatggcagcattcactgggaatacagagggaagaacatcagacatgagggcagaaattataaggatgatggaaggtgcaaaaccagaagaagtgtccttccgggggcggggagtcttcgagctctcggacgaaaaggcaacgaacccgatcgtgccctcttttgacatgagtaatgaaggatcttatttcttcggagacaatgcagaggagtacgacaattaa

>coding sequence of pHWAichi68-NP-Step_39
atggcgtcccaaggcaccaaacggtcttatgaacagatggaaactgatggggatcgccagaatgcaactgagatcagagcatccgtcgggaagatgattgatggaattggacgattctacatccaaatgtgcactgaacttaaactcagtgatcatgaggggcgactgatccagaacagcttaacaatagagaaaatggtgctctctgcttttgacgaaagaaggaataaatatctggaagaacatcccagcgcggggaaggatcctaagaaaactggaggacccatatacaggagagtagatggaaaatggatgagggaactcgtcctttatgacaaagaagaaataaggcgaatctggcgccaagccaataatggtgaggatgcaacatctggtctgactcacataatgatctggcattccaatttgaatgatgcaacataccagaggacaagagctcttgttcgcaccggcatggatcccaggatgtgctctctgatgcagggttcgactctccctaggaggtctggagctgcaggcgctgcagtcaaaggaatcgggacaatggtgatggagttgataaggatggtcaaacgtgggatcaatgatcggaacttctggagaggtgaaaatggacgaaaaacaaggagtgcttacgagagaatgtgcaacattctcaaaggaaaatttcaaacagctgcacaaagggcaatggtggatcaagtgagagaaagtcggaacccaggaaatgctgagatcgaagatctcatctttctggcacggtctgcactcatattgagagggtcagttgctcacaaatcttgtctgcccgcctgtgcgtatggacctgccgtatccagtggctacgacttcgaaaaagagggatactctttagtgggaatagaccctttcaaactgcttcaaaacagccaaatatacagcctaatcagaccgaacgagaatccagcacacaagagtcagctggtgtggatggcatgccattctgctgcatttgaagatctaagattgttaagcttcatcagagggaccaaagtatccccaagggggaaactttccactagaggagtacaaattgcttcaaatgaaaacatggataatatgggatcaagtactcttgaactgagaagcgggtactgggccataagaaccagaagtggaggaaacactaatcaacagagggcctctgcaggtcaaaccagtgtgcaacctacgttttctgtgcaaagaaacctcccatttgaaaaatcaaccatcatggcagcattcactgggaatacagagggaagaacatcagacatgagggcagaaattataaggatgatggaaggtgcaaaaccagaagaagtgtccttccgggggcggggagtcttcgagctctcggacgaaaaggcaacgaacccgatcgtgccctcttttgacatgagtaatgaaggatcttatttcttcggagacaatgcagaggagtacgacaattaa

>coding sequence of pHWAichi68-NP-L259S-N334H
atggcgtcccaaggcaccaaacggtcttatgaacagatggaaactgatggggaacgccagaatgcaactgagatcagagcatccgtcgggaagatgattgatggaattggacgattctacatccaaatgtgcactgaacttaaactcagtgattatgaggggcgactgatccagaacagcttaacaatagagagaatggtgctctctgcttttgacgaaagaaggaataaatatctggaagaacatcccagcgcggggaaggatcctaagaaaactggaggacccatatacaagagagtagatagaaagtggatgagggaactcgtcctttatgacaaagaagaaataaggcgaatctggcgccaagccaataatggtgatgatgcaacagctggtctgactcacatgatgatctggcattccaatttgaatgatacaacataccagaggacaagagctcttgttcgcaccggcatggatcccaggatgtgctctctgatgcagggttcgactctccctaggaggtctggagctgcaggcgctgcagtcaaaggagttgggacaatggtgatggagttgataaggatgatcaaacgtgggatcaatgatcggaacttctggagaggtgaaaatggacgaaaaacaaggagtgcttacgagagaatgtgcaacattctcaaaggaaaatttcaaacagctgcacaaagggcaatgatggatcaagtgagagaaagtcggaacccaggaaatgctgagatcgaagatctcatctttagtgcacggtctgcactcatattgagagggtcagttgctcacaaatcttgtctgcccgcctgtgtgtatggacctgccgtagccagtggctacgacttcgaaaaagagggatactctttagtgggaatagaccctttcaaactgcttcaaaacagccaagtatacagcctaatcagaccgaacgagaatccagcacacaagagtcagctggtgtggatggcatgccattctgctgcatttgaagatctaagagtattaagcttcatcagagggaccaaagtatccccaagggggaaactttccactagaggagtacaaattgcttcaaatgaaaacatggatgctatggaatcaagtactcttgaactgagaagcaggtactgggccataagaaccagaagtggaggaaacactaatcaacagagggcctctgcaggtcaaatcagtgtgcaacctgcattttctgtgcaaagaaacctcccatttgacaaaccaaccatcatggcagcattcactgggaatacagagggaagaacatcagacatgagggcagaaattataaggatgatggaaggtgcaaaaccagaagaaatgtccttccaggggcggggagtcttcgagctctcggacgaaagggcagcgaacccgatcgtgccctcttttgacatgagtaatgaaggatcttatttcttcggagacaatgcagaggagtacgacaattaa

>coding sequence of pHWAichi68-NP-V280A-N334H
atggcgtcccaaggcaccaaacggtcttatgaacagatggaaactgatggggaacgccagaatgcaactgagatcagagcatccgtcgggaagatgattgatggaattggacgattctacatccaaatgtgcactgaacttaaactcagtgattatgaggggcgactgatccagaacagcttaacaatagagagaatggtgctctctgcttttgacgaaagaaggaataaatatctggaagaacatcccagcgcggggaaggatcctaagaaaactggaggacccatatacaagagagtagatagaaagtggatgagggaactcgtcctttatgacaaagaagaaataaggcgaatctggcgccaagccaataatggtgatgatgcaacagctggtctgactcacatgatgatctggcattccaatttgaatgatacaacataccagaggacaagagctcttgttcgcaccggcatggatcccaggatgtgctctctgatgcagggttcgactctccctaggaggtctggagctgcaggcgctgcagtcaaaggagttgggacaatggtgatggagttgataaggatgatcaaacgtgggatcaatgatcggaacttctggagaggtgaaaatggacgaaaaacaaggagtgcttacgagagaatgtgcaacattctcaaaggaaaatttcaaacagctgcacaaagggcaatgatggatcaagtgagagaaagtcggaacccaggaaatgctgagatcgaagatctcatctttctggcacggtctgcactcatattgagagggtcagttgctcacaaatcttgtctgcccgcctgtgcgtatggacctgccgtagccagtggctacgacttcgaaaaagagggatactctttagtgggaatagaccctttcaaactgcttcaaaacagccaagtatacagcctaatcagaccgaacgagaatccagcacacaagagtcagctggtgtggatggcatgccattctgctgcatttgaagatctaagagtattaagcttcatcagagggaccaaagtatccccaagggggaaactttccactagaggagtacaaattgcttcaaatgaaaacatggatgctatggaatcaagtactcttgaactgagaagcaggtactgggccataagaaccagaagtggaggaaacactaatcaacagagggcctctgcaggtcaaatcagtgtgcaacctgcattttctgtgcaaagaaacctcccatttgacaaaccaaccatcatggcagcattcactgggaatacagagggaagaacatcagacatgagggcagaaattataaggatgatggaaggtgcaaaaccagaagaaatgtccttccaggggcggggagtcttcgagctctcggacgaaagggcagcgaacccgatcgtgccctcttttgacatgagtaatgaaggatcttatttcttcggagacaatgcagaggagtacgacaattaa

>coding sequence of pHWAichi68-NP-R384G-N334H
atggcgtcccaaggcaccaaacggtcttatgaacagatggaaactgatggggaacgccagaatgcaactgagatcagagcatccgtcgggaagatgattgatggaattggacgattctacatccaaatgtgcactgaacttaaactcagtgattatgaggggcgactgatccagaacagcttaacaatagagagaatggtgctctctgcttttgacgaaagaaggaataaatatctggaagaacatcccagcgcggggaaggatcctaagaaaactggaggacccatatacaagagagtagatagaaagtggatgagggaactcgtcctttatgacaaagaagaaataaggcgaatctggcgccaagccaataatggtgatgatgcaacagctggtctgactcacatgatgatctggcattccaatttgaatgatacaacataccagaggacaagagctcttgttcgcaccggcatggatcccaggatgtgctctctgatgcagggttcgactctccctaggaggtctggagctgcaggcgctgcagtcaaaggagttgggacaatggtgatggagttgataaggatgatcaaacgtgggatcaatgatcggaacttctggagaggtgaaaatggacgaaaaacaaggagtgcttacgagagaatgtgcaacattctcaaaggaaaatttcaaacagctgcacaaagggcaatgatggatcaagtgagagaaagtcggaacccaggaaatgctgagatcgaagatctcatctttctggcacggtctgcactcatattgagagggtcagttgctcacaaatcttgtctgcccgcctgtgtgtatggacctgccgtagccagtggctacgacttcgaaaaagagggatactctttagtgggaatagaccctttcaaactgcttcaaaacagccaagtatacagcctaatcagaccgaacgagaatccagcacacaagagtcagctggtgtggatggcatgccattctgctgcatttgaagatctaagagtattaagcttcatcagagggaccaaagtatccccaagggggaaactttccactagaggagtacaaattgcttcaaatgaaaacatggatgctatggaatcaagtactcttgaactgagaagcgggtactgggccataagaaccagaagtggaggaaacactaatcaacagagggcctctgcaggtcaaatcagtgtgcaacctgcattttctgtgcaaagaaacctcccatttgacaaaccaaccatcatggcagcattcactgggaatacagagggaagaacatcagacatgagggcagaaattataaggatgatggaaggtgcaaaaccagaagaaatgtccttccaggggcggggagtcttcgagctctcggacgaaagggcagcgaacccgatcgtgccctcttttgacatgagtaatgaaggatcttatttcttcggagacaatgcagaggagtacgacaattaa

>coding sequence of pHWAichi68-NP-E375G-R384G
atggcgtcccaaggcaccaaacggtcttatgaacagatggaaactgatggggaacgccagaatgcaactgagatcagagcatccgtcgggaagatgattgatggaattggacgattctacatccaaatgtgcactgaacttaaactcagtgattatgaggggcgactgatccagaacagcttaacaatagagagaatggtgctctctgcttttgacgaaagaaggaataaatatctggaagaacatcccagcgcggggaaggatcctaagaaaactggaggacccatatacaagagagtagatagaaagtggatgagggaactcgtcctttatgacaaagaagaaataaggcgaatctggcgccaagccaataatggtgatgatgcaacagctggtctgactcacatgatgatctggcattccaatttgaatgatacaacataccagaggacaagagctcttgttcgcaccggcatggatcccaggatgtgctctctgatgcagggttcgactctccctaggaggtctggagctgcaggcgctgcagtcaaaggagttgggacaatggtgatggagttgataaggatgatcaaacgtgggatcaatgatcggaacttctggagaggtgaaaatggacgaaaaacaaggagtgcttacgagagaatgtgcaacattctcaaaggaaaatttcaaacagctgcacaaagggcaatgatggatcaagtgagagaaagtcggaacccaggaaatgctgagatcgaagatctcatctttctggcacggtctgcactcatattgagagggtcagttgctcacaaatcttgtctgcccgcctgtgtgtatggacctgccgtagccagtggctacgacttcgaaaaagagggatactctttagtgggaatagaccctttcaaactgcttcaaaacagccaagtatacagcctaatcagaccgaacgagaatccagcacacaagagtcagctggtgtggatggcatgcaattctgctgcatttgaagatctaagagtattaagcttcatcagagggaccaaagtatccccaagggggaaactttccactagaggagtacaaattgcttcaaatgaaaacatggatgctatgggatcaagtactcttgaactgagaagcgggtactgggccataagaaccagaagtggaggaaacactaatcaacagagggcctctgcaggtcaaatcagtgtgcaacctgcattttctgtgcaaagaaacctcccatttgacaaaccaaccatcatggcagcattcactgggaatacagagggaagaacatcagacatgagggcagaaattataaggatgatggaaggtgcaaaaccagaagaaatgtccttccaggggcggggagtcttcgagctctcggacgaaagggcagcgaacccgatcgtgccctcttttgacatgagtaatgaaggatcttatttcttcggagacaatgcagaggagtacgacaattaa

>coding sequence of pHWAichi68-NP-M136I-L259S
atggcgtcccaaggcaccaaacggtcttatgaacagatggaaactgatggggaacgccagaatgcaactgagatcagagcatccgtcgggaagatgattgatggaattggacgattctacatccaaatgtgcactgaacttaaactcagtgattatgaggggcgactgatccagaacagcttaacaatagagagaatggtgctctctgcttttgacgaaagaaggaataaatatctggaagaacatcccagcgcggggaaggatcctaagaaaactggaggacccatatacaagagagtagatagaaagtggatgagggaactcgtcctttatgacaaagaagaaataaggcgaatctggcgccaagccaataatggtgatgatgcaacagctggtctgactcacataatgatctggcattccaatttgaatgatacaacataccagaggacaagagctcttgttcgcaccggcatggatcccaggatgtgctctctgatgcagggttcgactctccctaggaggtctggagctgcaggcgctgcagtcaaaggagttgggacaatggtgatggagttgataaggatgatcaaacgtgggatcaatgatcggaacttctggagaggtgaaaatggacgaaaaacaaggagtgcttacgagagaatgtgcaacattctcaaaggaaaatttcaaacagctgcacaaagggcaatgatggatcaagtgagagaaagtcggaacccaggaaatgctgagatcgaagatctcatctttagtgcacggtctgcactcatattgagagggtcagttgctcacaaatcttgtctgcccgcctgtgtgtatggacctgccgtagccagtggctacgacttcgaaaaagagggatactctttagtgggaatagaccctttcaaactgcttcaaaacagccaagtatacagcctaatcagaccgaacgagaatccagcacacaagagtcagctggtgtggatggcatgcaattctgctgcatttgaagatctaagagtattaagcttcatcagagggaccaaagtatccccaagggggaaactttccactagaggagtacaaattgcttcaaatgaaaacatggatgctatggaatcaagtactcttgaactgagaagcaggtactgggccataagaaccagaagtggaggaaacactaatcaacagagggcctctgcaggtcaaatcagtgtgcaacctgcattttctgtgcaaagaaacctcccatttgacaaaccaaccatcatggcagcattcactgggaatacagagggaagaacatcagacatgagggcagaaattataaggatgatggaaggtgcaaaaccagaagaaatgtccttccaggggcggggagtcttcgagctctcggacgaaagggcagcgaacccgatcgtgccctcttttgacatgagtaatgaaggatcttatttcttcggagacaatgcagaggagtacgacaattaa

>coding sequence of pHWAichi68-NP-M136I-V280A
atggcgtcccaaggcaccaaacggtcttatgaacagatggaaactgatggggaacgccagaatgcaactgagatcagagcatccgtcgggaagatgattgatggaattggacgattctacatccaaatgtgcactgaacttaaactcagtgattatgaggggcgactgatccagaacagcttaacaatagagagaatggtgctctctgcttttgacgaaagaaggaataaatatctggaagaacatcccagcgcggggaaggatcctaagaaaactggaggacccatatacaagagagtagatagaaagtggatgagggaactcgtcctttatgacaaagaagaaataaggcgaatctggcgccaagccaataatggtgatgatgcaacagctggtctgactcacataatgatctggcattccaatttgaatgatacaacataccagaggacaagagctcttgttcgcaccggcatggatcccaggatgtgctctctgatgcagggttcgactctccctaggaggtctggagctgcaggcgctgcagtcaaaggagttgggacaatggtgatggagttgataaggatgatcaaacgtgggatcaatgatcggaacttctggagaggtgaaaatggacgaaaaacaaggagtgcttacgagagaatgtgcaacattctcaaaggaaaatttcaaacagctgcacaaagggcaatgatggatcaagtgagagaaagtcggaacccaggaaatgctgagatcgaagatctcatctttctggcacggtctgcactcatattgagagggtcagttgctcacaaatcttgtctgcccgcctgtgcgtatggacctgccgtagccagtggctacgacttcgaaaaagagggatactctttagtgggaatagaccctttcaaactgcttcaaaacagccaagtatacagcctaatcagaccgaacgagaatccagcacacaagagtcagctggtgtggatggcatgcaattctgctgcatttgaagatctaagagtattaagcttcatcagagggaccaaagtatccccaagggggaaactttccactagaggagtacaaattgcttcaaatgaaaacatggatgctatggaatcaagtactcttgaactgagaagcaggtactgggccataagaaccagaagtggaggaaacactaatcaacagagggcctctgcaggtcaaatcagtgtgcaacctgcattttctgtgcaaagaaacctcccatttgacaaaccaaccatcatggcagcattcactgggaatacagagggaagaacatcagacatgagggcagaaattataaggatgatggaaggtgcaaaaccagaagaaatgtccttccaggggcggggagtcttcgagctctcggacgaaagggcagcgaacccgatcgtgccctcttttgacatgagtaatgaaggatcttatttcttcggagacaatgcagaggagtacgacaattaa

>coding sequence of pHWAichi68-NP-M136I-R384G
atggcgtcccaaggcaccaaacggtcttatgaacagatggaaactgatggggaacgccagaatgcaactgagatcagagcatccgtcgggaagatgattgatggaattggacgattctacatccaaatgtgcactgaacttaaactcagtgattatgaggggcgactgatccagaacagcttaacaatagagagaatggtgctctctgcttttgacgaaagaaggaataaatatctggaagaacatcccagcgcggggaaggatcctaagaaaactggaggacccatatacaagagagtagatagaaagtggatgagggaactcgtcctttatgacaaagaagaaataaggcgaatctggcgccaagccaataatggtgatgatgcaacagctggtctgactcacataatgatctggcattccaatttgaatgatacaacataccagaggacaagagctcttgttcgcaccggcatggatcccaggatgtgctctctgatgcagggttcgactctccctaggaggtctggagctgcaggcgctgcagtcaaaggagttgggacaatggtgatggagttgataaggatgatcaaacgtgggatcaatgatcggaacttctggagaggtgaaaatggacgaaaaacaaggagtgcttacgagagaatgtgcaacattctcaaaggaaaatttcaaacagctgcacaaagggcaatgatggatcaagtgagagaaagtcggaacccaggaaatgctgagatcgaagatctcatctttctggcacggtctgcactcatattgagagggtcagttgctcacaaatcttgtctgcccgcctgtgtgtatggacctgccgtagccagtggctacgacttcgaaaaagagggatactctttagtgggaatagaccctttcaaactgcttcaaaacagccaagtatacagcctaatcagaccgaacgagaatccagcacacaagagtcagctggtgtggatggcatgcaattctgctgcatttgaagatctaagagtattaagcttcatcagagggaccaaagtatccccaagggggaaactttccactagaggagtacaaattgcttcaaatgaaaacatggatgctatggaatcaagtactcttgaactgagaagcgggtactgggccataagaaccagaagtggaggaaacactaatcaacagagggcctctgcaggtcaaatcagtgtgcaacctgcattttctgtgcaaagaaacctcccatttgacaaaccaaccatcatggcagcattcactgggaatacagagggaagaacatcagacatgagggcagaaattataaggatgatggaaggtgcaaaaccagaagaaatgtccttccaggggcggggagtcttcgagctctcggacgaaagggcagcgaacccgatcgtgccctcttttgacatgagtaatgaaggatcttatttcttcggagacaatgcagaggagtacgacaattaa

>coding sequence of pHWAichi68-NP-V280A-R384G
atggcgtcccaaggcaccaaacggtcttatgaacagatggaaactgatggggaacgccagaatgcaactgagatcagagcatccgtcgggaagatgattgatggaattggacgattctacatccaaatgtgcactgaacttaaactcagtgattatgaggggcgactgatccagaacagcttaacaatagagagaatggtgctctctgcttttgacgaaagaaggaataaatatctggaagaacatcccagcgcggggaaggatcctaagaaaactggaggacccatatacaagagagtagatagaaagtggatgagggaactcgtcctttatgacaaagaagaaataaggcgaatctggcgccaagccaataatggtgatgatgcaacagctggtctgactcacatgatgatctggcattccaatttgaatgatacaacataccagaggacaagagctcttgttcgcaccggcatggatcccaggatgtgctctctgatgcagggttcgactctccctaggaggtctggagctgcaggcgctgcagtcaaaggagttgggacaatggtgatggagttgataaggatgatcaaacgtgggatcaatgatcggaacttctggagaggtgaaaatggacgaaaaacaaggagtgcttacgagagaatgtgcaacattctcaaaggaaaatttcaaacagctgcacaaagggcaatgatggatcaagtgagagaaagtcggaacccaggaaatgctgagatcgaagatctcatctttctggcacggtctgcactcatattgagagggtcagttgctcacaaatcttgtctgcccgcctgtgcgtatggacctgccgtagccagtggctacgacttcgaaaaagagggatactctttagtgggaatagaccctttcaaactgcttcaaaacagccaagtatacagcctaatcagaccgaacgagaatccagcacacaagagtcagctggtgtggatggcatgcaattctgctgcatttgaagatctaagagtattaagcttcatcagagggaccaaagtatccccaagggggaaactttccactagaggagtacaaattgcttcaaatgaaaacatggatgctatggaatcaagtactcttgaactgagaagcgggtactgggccataagaaccagaagtggaggaaacactaatcaacagagggcctctgcaggtcaaatcagtgtgcaacctgcattttctgtgcaaagaaacctcccatttgacaaaccaaccatcatggcagcattcactgggaatacagagggaagaacatcagacatgagggcagaaattataaggatgatggaaggtgcaaaaccagaagaaatgtccttccaggggcggggagtcttcgagctctcggacgaaagggcagcgaacccgatcgtgccctcttttgacatgagtaatgaaggatcttatttcttcggagacaatgcagaggagtacgacaattaa

>coding sequence of pHWAichi68-NP-V280A-N334H-R384G
atggcgtcccaaggcaccaaacggtcttatgaacagatggaaactgatggggaacgccagaatgcaactgagatcagagcatccgtcgggaagatgattgatggaattggacgattctacatccaaatgtgcactgaacttaaactcagtgattatgaggggcgactgatccagaacagcttaacaatagagagaatggtgctctctgcttttgacgaaagaaggaataaatatctggaagaacatcccagcgcggggaaggatcctaagaaaactggaggacccatatacaagagagtagatagaaagtggatgagggaactcgtcctttatgacaaagaagaaataaggcgaatctggcgccaagccaataatggtgatgatgcaacagctggtctgactcacatgatgatctggcattccaatttgaatgatacaacataccagaggacaagagctcttgttcgcaccggcatggatcccaggatgtgctctctgatgcagggttcgactctccctaggaggtctggagctgcaggcgctgcagtcaaaggagttgggacaatggtgatggagttgataaggatgatcaaacgtgggatcaatgatcggaacttctggagaggtgaaaatggacgaaaaacaaggagtgcttacgagagaatgtgcaacattctcaaaggaaaatttcaaacagctgcacaaagggcaatgatggatcaagtgagagaaagtcggaacccaggaaatgctgagatcgaagatctcatctttctggcacggtctgcactcatattgagagggtcagttgctcacaaatcttgtctgcccgcctgtgcgtatggacctgccgtagccagtggctacgacttcgaaaaagagggatactctttagtgggaatagaccctttcaaactgcttcaaaacagccaagtatacagcctaatcagaccgaacgagaatccagcacacaagagtcagctggtgtggatggcatgccattctgctgcatttgaagatctaagagtattaagcttcatcagagggaccaaagtatccccaagggggaaactttccactagaggagtacaaattgcttcaaatgaaaacatggatgctatggaatcaagtactcttgaactgagaagcgggtactgggccataagaaccagaagtggaggaaacactaatcaacagagggcctctgcaggtcaaatcagtgtgcaacctgcattttctgtgcaaagaaacctcccatttgacaaaccaaccatcatggcagcattcactgggaatacagagggaagaacatcagacatgagggcagaaattataaggatgatggaaggtgcaaaaccagaagaaatgtccttccaggggcggggagtcttcgagctctcggacgaaagggcagcgaacccgatcgtgccctcttttgacatgagtaatgaaggatcttatttcttcggagacaatgcagaggagtacgacaattaa

>coding sequence of pHWAichi68-NP-M136I-V280A-N334H-R384G
atggcgtcccaaggcaccaaacggtcttatgaacagatggaaactgatggggaacgccagaatgcaactgagatcagagcatccgtcgggaagatgattgatggaattggacgattctacatccaaatgtgcactgaacttaaactcagtgattatgaggggcgactgatccagaacagcttaacaatagagagaatggtgctctctgcttttgacgaaagaaggaataaatatctggaagaacatcccagcgcggggaaggatcctaagaaaactggaggacccatatacaagagagtagatagaaagtggatgagggaactcgtcctttatgacaaagaagaaataaggcgaatctggcgccaagccaataatggtgatgatgcaacagctggtctgactcacataatgatctggcattccaatttgaatgatacaacataccagaggacaagagctcttgttcgcaccggcatggatcccaggatgtgctctctgatgcagggttcgactctccctaggaggtctggagctgcaggcgctgcagtcaaaggagttgggacaatggtgatggagttgataaggatgatcaaacgtgggatcaatgatcggaacttctggagaggtgaaaatggacgaaaaacaaggagtgcttacgagagaatgtgcaacattctcaaaggaaaatttcaaacagctgcacaaagggcaatgatggatcaagtgagagaaagtcggaacccaggaaatgctgagatcgaagatctcatctttctggcacggtctgcactcatattgagagggtcagttgctcacaaatcttgtctgcccgcctgtgcgtatggacctgccgtagccagtggctacgacttcgaaaaagagggatactctttagtgggaatagaccctttcaaactgcttcaaaacagccaagtatacagcctaatcagaccgaacgagaatccagcacacaagagtcagctggtgtggatggcatgccattctgctgcatttgaagatctaagagtattaagcttcatcagagggaccaaagtatccccaagggggaaactttccactagaggagtacaaattgcttcaaatgaaaacatggatgctatggaatcaagtactcttgaactgagaagcgggtactgggccataagaaccagaagtggaggaaacactaatcaacagagggcctctgcaggtcaaatcagtgtgcaacctgcattttctgtgcaaagaaacctcccatttgacaaaccaaccatcatggcagcattcactgggaatacagagggaagaacatcagacatgagggcagaaattataaggatgatggaaggtgcaaaaccagaagaaatgtccttccaggggcggggagtcttcgagctctcggacgaaagggcagcgaacccgatcgtgccctcttttgacatgagtaatgaaggatcttatttcttcggagacaatgcagaggagtacgacaattaa
